# Supplementary material for: Enzymatic degradation of RNA causes widespread protein aggregation in cell and tissue lysates
Source: EMBO Rep. 2020 Sep 18;21(10):e49585. doi: 10.15252/embr.201949585 (PMC7534620; doi:10.15252/embr.201949585)
Supplement: Supplementary file 4 — Dataset EV1 [file EMBR-21-e49585-s004.xlsx]

## Sheet: Description
Dataset EV 1
Data description:
"MS-MS Identified Proteins" contains a list of proteins that aggregate upon RNase-treatment of cell lysate from human neurons. The proteins were identified by mass spectrometry.
"GO Cellular component"shows the Gene Ontology (GO) analysis of RNase-aggregated proteins (listed in: MS-MS Identified Proteins) using a total proteome from similar cells (day 15 differentiated human neurons, Song Y et al, 2019) as background. Alongside this, is the same analysis using proteins with a greater than average relative abundance (more than 9) in Song Y et al, 2019, as background.
"GO Molecular function" shows the Gene Ontology (GO) analysis of RNase-aggregated proteins (listed in: MS-MS Identified Proteins) using a total proteome from similar cells (day 15 differentiated human neurons, Song Y et al, 2019) as background. Alongside this, is the same analysis using proteins with a greater than average relative abundance (more than 9) in Song Y et al, 2019, as background.
"GO Biological process" shows the Gene Ontology (GO) analysis of RNase-aggregated proteins (listed in: MS-MS Identified Proteins) using a total proteome from similar cells (day 15 differentiated human neurons, Song Y et al, 2019) as background. Alongside this, is the same analysis using proteins with a greater than average relative abundance (more than 9) in Song Y et al, 2019, as background.
Reference: Song Y, Subramanian K, Berberich MJ, Rodriguez S, Latorre IJ, Luria CM, Everley R, Albers MW, Mitchison TJ, Sorger PK (2019) A dynamic view of the proteomic landscape during differentiation of ReNcell VM cells, an immortalized human neural progenitor line. Scientific Data 6: 190016

## Sheet: MS-MS Identified Proteins
Dataset EV 1. LC-MS/MS identification of proteins aggregated by enzymatic degradation of RNA. Only proteins with a Mascot score at 60 or above and with two unique peptides and present in two biologically independent samples are shown. Relates to Figure EV 2.
UniProt ID	Entrez ID	Gene symbol	Description	Alternate names	Chromosome	Map location
P49588	16	AARS	alanyl-tRNA synthetase	CMT2N|EIEE29	16	16q22
Q5JTZ9	57505	AARS2	alanyl-tRNA synthetase 2, mitochondrial	AARSL|COXPD8|LKENP|MT-ALARS|MTALARS	6	6p21.1
Q9BTE6-2	80755	AARSD1	alanyl-tRNA synthetase domain containing 1	-	17	17q21.31
Q9NRN7	60496	AASDHPPT	aminoadipate-semialdehyde dehydrogenase-phosphopantetheinyl transferase	AASD-PPT|CGI-80|LYS2|LYS5	11	11q22
H3BNQ7	18	ABAT	4-aminobutyrate aminotransferase	GABA-AT|GABAT|NPD009	16	16p13.2
P61221	6059	ABCE1	ATP-binding cassette, sub-family E (OABP), member 1	ABC38|OABP|RLI|RNASEL1|RNASELI|RNS4I	4	4q31
Q9UG63	10061	ABCF2	ATP-binding cassette, sub-family F (GCN20), member 2	ABC28|EST133090|HUSSY-18|HUSSY18	7	7q36
Q9NUQ8-2	55324	ABCF3	ATP-binding cassette, sub-family F (GCN20), member 3	EST201864	3	3q27.1
O95870	7920	ABHD16A	abhydrolase domain containing 16A	BAT5|D6S82E|NG26|PP199	6	6p21.3
Q13085-2	31	ACACA	acetyl-CoA carboxylase alpha	ACAC|ACACAD|ACC|ACC1|ACCA	17	17q21
Q9H845	28976	ACAD9	acyl-CoA dehydrogenase family, member 9	NPD002	3	3q21.3
Q5T4U5	34	ACADM	acyl-CoA dehydrogenase, C-4 to C-12 straight chain	ACAD1|MCAD|MCADH	1	1p31
B4DQ51	36	ACADSB	acyl-CoA dehydrogenase, short/branched chain	2-MEBCAD|ACAD7|SBCAD	10	10q26.13
B7Z233	39	ACAT2	acetyl-CoA acetyltransferase 2	-	6	6q25.3
A2A274	50	ACO2	aconitase 2, mitochondrial	ACONM|ICRD|OCA8	22	22q13.2
O00154-4	11332	ACOT7	acyl-CoA thioesterase 7	ACH1|ACT|BACH|CTE-II|LACH|LACH1|hBACH	1	1p36
Q9Y305-2	23597	ACOT9	acyl-CoA thioesterase 9	ACATE2|CGI-16|MT-ACT48|MTACT48	X	Xp22.11
B4DFQ6	80221	ACSF2	acyl-CoA synthetase family member 2	ACSMW|AVYV493	17	17q21.33
Q4G176	197322	ACSF3	acyl-CoA synthetase family member 3	-	16	16q24.3
O95573	2181	ACSL3	acyl-CoA synthetase long-chain family member 3	ACS3|FACL3|PRO2194	2	2q34-q35
P60709	60	ACTB	actin, beta	BRWS1|PS1TP5BP1	7	7p22
P68032	70	ACTC1	actin, alpha, cardiac muscle 1	ACTC|ASD5|CMD1R|CMH11|LVNC4	15	15q14
O96019-2	86	ACTL6A	actin-like 6A	ACTL6|ARPN-BETA|Arp4|BAF53A|INO80K	3	3q26.33
P61163	10121	ACTR1A	ARP1 actin-related protein 1 homolog A, centractin alpha (yeast)	ARP1|Arp1A|CTRN1	10	10q24.32
P61160	10097	ACTR2	ARP2 actin-related protein 2 homolog (yeast)	ARP2	2	2p14
A2A3N8	118	ADD1	adducin 1 (alpha)	ADDA	4	4p16.3
P35612	119	ADD2	adducin 2 (beta)	ADDB	2	2p13.3
Q9H2P0	23394	ADNP	activity-dependent neuroprotector homeobox	ADNP1|HVDAS|MRD28	20	20q13.13
Q9NX46	54936	ADPRHL2	ADP-ribosylhydrolase like 2	ARH3	1	1p34.3
E9PEC0	11047	ADRM1	adhesion regulating molecule 1	ARM-1|ARM1|GP110	20	20q13.33
F8W9D6	159	ADSS	adenylosuccinate synthase	ADEH|ADSS 2	1	1q44
Q8TA92	10939	AFG3L2	AFG3-like AAA ATPase 2	SCA28|SPAX5	18	18p11
Q9HBM8	10554	AGPAT1	1-acylglycerol-3-phosphate O-acyltransferase 1	1-AGPAT1|G15|LPAAT-alpha|LPAATA	6	6p21.3
O00116	8540	AGPS	alkylglycerone phosphate synthase	ADAP-S|ADAS|ADHAPS|ADPS|ALDHPSY	2	2q31.2
O00468	375790	AGRN	agrin	CMS8|CMSPPD	1	1p36.33
O43865-2	10768	AHCYL1	adenosylhomocysteinase-like 1	DCAL|IRBIT|PPP1R78|PRO0233|XPVKONA	1	1p13.2
O95831-3	9131	AIFM1	apoptosis-inducing factor, mitochondrion-associated, 1	AIF|CMT2D|CMTX4|COWCK|COXPD6|NADMR|NAMSD|PDCD8	X	Xq26.1
Q12904-2	9255	AIMP1	aminoacyl tRNA synthetase complex-interacting multifunctional protein 1	EMAP2|EMAPII|HLD3|SCYE1|p43	4	4q24
Q13155	7965	AIMP2	aminoacyl tRNA synthetase complex-interacting multifunctional protein 2	JTV-1|JTV1|P38|PRO0992	7	7p22
Q9ULX6	26993	AKAP8L	A kinase (PRKA) anchor protein 8-like	HA95|HAP95|NAKAP|NAKAP95	19	19p13.12
H3BLU7	8574	AKR7A2	aldo-keto reductase family 7, member A2	AFAR|AFAR1|AFB1-AR1|AKR7	1	1p36.13
H0YA55	213	ALB	albumin	ANALBA|FDAH|PRO0883|PRO0903|PRO1341	4	4q13.3
P54886-2	5832	ALDH18A1	aldehyde dehydrogenase 18 family, member A1	ARCL3A|GSAS|P5CS|PYCS	10	10q24.3
P30837	219	ALDH1B1	aldehyde dehydrogenase 1 family, member B1	ALDH5|ALDHX	9	9p11.1
D2D4A3	8659	ALDH4A1	aldehyde dehydrogenase 4 family, member A1	ALDH4|P5CD|P5CDh	1	1p36
P49419-2	501	ALDH7A1	aldehyde dehydrogenase 7 family, member A1	ATQ1|EPD|PDE	5	5q31
B4DXY7	223	ALDH9A1	aldehyde dehydrogenase 9 family, member A1	ALDH4|ALDH7|ALDH9|E3|TMABADH	1	1q23.1
Q9Y673	29880	ALG5	ALG5, dolichyl-phosphate beta-glucosyltransferase	bA421P11.2	13	13q13.3
G3V0G5	57037	ANKMY2	ankyrin repeat and MYND domain containing 2	ZMYND20	7	7p21
Q9BTT0	81611	ANP32E	acidic (leucine-rich) nuclear phosphoprotein 32 family, member E	LANP-L|LANPL	1	1q21.2
P08758	308	ANXA5	annexin A5	ANX5|ENX2|HEL-S-7|PP4|RPRGL3	4	4q27
B4DHY4	310	ANXA7	annexin A7	ANX7|SNX|SYNEXIN	10	10q22.2
B3KXW5	164	AP1G1	adaptor-related protein complex 1, gamma 1 subunit	ADTG|CLAPG1	16	16q23
E5RJ68	8546	AP3B1	adaptor-related protein complex 3, beta 1 subunit	ADTB3|ADTB3A|HPS|HPS2|PE	5	5q14.1
Q92572	1176	AP3S1	adaptor-related protein complex 3, sigma 1 subunit	CLAPS3|Sigma3A	5	5q22
P27695	328	APEX1	APEX nuclease (multifunctional DNA repair enzyme) 1	APE|APE1|APEN|APEX|APX|HAP1|REF1	14	14q11.2
G3V1C3	8539	API5	apoptosis inhibitor 5	AAC-11|AAC11	11	11p11.2
H3BQB1	353	APRT	adenine phosphoribosyltransferase	AMP|APRTD	16	16q24
O60306	9716	AQR	aquarius intron-binding spliceosomal factor	IBP160|fSAP164	15	15q14
P10398	369	ARAF	A-Raf proto-oncogene, serine/threonine kinase	A-RAF|ARAF1|PKS2|RAFA1	X	Xp11.4-p11.2
B0YIW6	372	ARCN1	archain 1	COPD	11	11q23.3
P61204	377	ARF3	ADP-ribosylation factor 3	-	12	12q13
P18085	378	ARF4	ADP-ribosylation factor 4	ARF2	3	3p14.3
P84085	381	ARF5	ADP-ribosylation factor 5	-	7	7q31.3
P62330	382	ARF6	ADP-ribosylation factor 6	-	14	14q21.3
Q9Y6D6	10565	ARFGEF1	ADP-ribosylation factor guanine nucleotide-exchange factor 1 (brefeldin A-inhibited)	ARFGEP1|BIG1|P200	8	8q13
Q68EM7-2	55114	ARHGAP17	Rho GTPase activating protein 17	MST066|MST110|MSTP038|MSTP066|MSTP110|NADRIN|PP367|PP4534|RICH-1|RICH1|WBP15	16	16p12.1
Q9NRY4-2	2909	ARHGAP35	Rho GTPase activating protein 35	GRF-1|GRLF1|P190-A|P190A|p190ARhoGAP|p190RhoGAP	19	19q13.3
Q8TER5-3	55701	ARHGEF40	Rho guanine nucleotide exchange factor (GEF) 40	SOLO	14	14q11.2
O14497-3	8289	ARID1A	AT rich interactive domain 1A (SWI-like)	B120|BAF250|BAF250a|BM029|C1orf4|ELD|MRD14|OSA1|P270|SMARCF1|hELD|hOSA1	1	1p35.3
H7C0R0	10425	ARIH2	ariadne RBR E3 ubiquitin protein ligase 2	ARI2|TRIAD1	3	3p21
B4DWW1	400	ARL1	ADP-ribosylation factor-like 1	ARFL1	12	12q23.2
P36404	402	ARL2	ADP-ribosylation factor-like 2	ARFL2	11	11q13
Q96BM9	127829	ARL8A	ADP-ribosylation factor-like 8A	ARL10B|GIE2	1	1q32.1
Q9NVJ2	55207	ARL8B	ADP-ribosylation factor-like 8B	ARL10C|Gie1	3	3p26.1
Q7Z3E5-2	80210	ARMC9	armadillo repeat containing 9	ARM|KU-MEL-1|NS21	2	2q37.1
Q9UH62	51566	ARMCX3	armadillo repeat containing, X-linked 3	ALEX3|GASP6|dJ545K15.2	X	Xq22.1
B4DM63	10094	ARPC3	actin related protein 2/3 complex, subunit 3, 21kDa	ARC21|p21-Arc	12	12q24.11
C9JJX6	421	ARVCF	armadillo repeat gene deleted in velocardiofacial syndrome	-	22	22q11.21
Q9HBK9	57412	AS3MT	arsenite methyltransferase	CYT19	10	10q24.32
Q8N3C0	10973	ASCC3	activating signal cointegrator 1 complex subunit 3	ASC1p200|HELIC1|RNAH	6	6q16
O95671-2	8623	ASMTL	acetylserotonin O-methyltransferase-like	ASMTLX|ASMTLY|ASTML	X|Y	Xp22.3; Yp11.3
O43681	439	ASNA1	arsA arsenite transporter, ATP-binding, homolog 1 (bacterial)	ARSA-I|ARSA1|ASNA-I|GET3|TRC40|hASNA-I	19	19q13.3
Q8NBU5	84896	ATAD1	ATPase family, AAA domain containing 1	AFDC1|FNP001|THORASE	10	10q23.31
Q9NVI7-2	55210	ATAD3A	ATPase family, AAA domain containing 3A	-	1	1p36.33
Q5SQI0-2	79969	ATAT1	alpha tubulin acetyltransferase 1	C6orf134|MEC17|Nbla00487|TAT	6	6p21.33
H0Y5C2	11101	ATE1	arginyltransferase 1	-	10	10q26.13
Q13315	472	ATM	ATM serine/threonine kinase	AT1|ATA|ATC|ATD|ATDC|ATE|TEL1|TELO1	11	11q22-q23
Q9HD20-2	57130	ATP13A1	ATPase type 13A1	ATP13A|CGI-152	19	19p13.11
P05023	476	ATP1A1	ATPase, Na+/K+ transporting, alpha 1 polypeptide	-	1	1p21
P16615	488	ATP2A2	ATPase, Ca++ transporting, cardiac muscle, slow twitch 2	ATP2B|DAR|DD|SERCA2	12	12q24.11
P20020-3	490	ATP2B1	ATPase, Ca++ transporting, plasma membrane 1	PMCA1|PMCA1kb	12	12q21.3
P25705	498	ATP5A1	ATP synthase, H+ transporting, mitochondrial F1 complex, alpha subunit 1, cardiac muscle	ATP5A|ATP5AL2|ATPM|COXPD22|HEL-S-123m|MC5DN4|MOM2|OMR|ORM|hATP1	18	18q21
P06576	506	ATP5B	ATP synthase, H+ transporting, mitochondrial F1 complex, beta polypeptide	ATPMB|ATPSB|HEL-S-271	12	12q13.13
P36542	509	ATP5C1	ATP synthase, H+ transporting, mitochondrial F1 complex, gamma polypeptide 1	ATP5C|ATP5CL1	10	10p15.1
Q5QNZ2	515	ATP5F1	ATP synthase, H+ transporting, mitochondrial Fo complex, subunit B1	PIG47	1	1p13.2
P56385	521	ATP5I	ATP synthase, H+ transporting, mitochondrial Fo complex, subunit E	ATP5K	4	4p16.3
E9PN17	10632	ATP5L	ATP synthase, H+ transporting, mitochondrial Fo complex, subunit G	ATP5JG	11	11q23.3
P48047	539	ATP5O	ATP synthase, H+ transporting, mitochondrial F1 complex, O subunit	ATPO|HMC08D05|OSCP	21	21q22.11
Q15904	537	ATP6AP1	ATPase, H+ transporting, lysosomal accessory protein 1	16A|ATP6IP1|ATP6S1|Ac45|CF2|VATPS1|XAP-3|XAP3	X	Xq28
F5H569	535	ATP6V0A1	ATPase, H+ transporting, lysosomal V0 subunit a1	ATP6N1|ATP6N1A|Stv1|VPP1|Vph1|a1	17	17q21
F5GYQ1	9114	ATP6V0D1	ATPase, H+ transporting, lysosomal 38kDa, V0 subunit d1	ATP6D|ATP6DV|P39|VATX|VMA6|VPATPD	16	16q22.1
B7Z1R5	523	ATP6V1A	ATPase, H+ transporting, lysosomal 70kDa, V1 subunit A	ATP6A1|ATP6V1A1|HO68|VA68|VPP2|Vma1	3	3q13.31
P21281	526	ATP6V1B2	ATPase, H+ transporting, lysosomal 56/58kDa, V1 subunit B2	ATP6B1B2|ATP6B2|HO57|VATB|VPP3|Vma2	8	8p21.3
G3V126	51606	ATP6V1H	ATPase, H+ transporting, lysosomal 50/57kDa, V1 subunit H	CGI-11|MSTP042|NBP1|SFD|SFDalpha|SFDbeta|VMA13	8	8q11.2
O75110	10079	ATP9A	ATPase, class II, type 9A	ATPIIA	20	20q13.2
Q9UBB4-2	25814	ATXN10	ataxin 10	E46L|HUMEEP|SCA10	22	22q13.31
G8JLM8	550	AUP1	ancient ubiquitous protein 1	-	2	2p13
P11274	613	BCR	breakpoint cluster region	ALL|BCR1|CML|D22S11|D22S662|PHL	22	22q11.23
Q9BUT1	56898	BDH2	3-hydroxybutyrate dehydrogenase, type 2	DHRS6|EFA6R|PRO20933|SDR15C1|UCPA-OR|UNQ6308	4	4q24
P53004	644	BLVRA	biliverdin reductase A	BLVR|BVR|BVRA	7	7p13
O14981	9044	BTAF1	BTAF1 RNA polymerase II, B-TFIID transcription factor-associated, 170kDa	MOT1|TAF(II)170|TAF172|TAFII170	10	10q22-q23
O43684-2	9184	BUB3	BUB3 mitotic checkpoint protein	BUB3L|hBUB3	10	10q26
Q7L1Q6-2	9689	BZW1	basic leucine zipper and W2 domains 1	BZAP45|Nbla10236	2	2q33
G3V4C6	51637	C14orf166	chromosome 14 open reading frame 166	CGI-99|CGI99|CLE|CLE7|LCRP369|RLLM1	14	14q22.1
E1B6X3	79415	C17orf62	chromosome 17 open reading frame 62	-	17	17q25.3
Q9BSF4	90580	C19orf52	chromosome 19 open reading frame 52	-	19	19p13.2
Q9Y3I0			tRNA-splicing ligase RtcB homolog OS=Homo sapiens GN=C22orf28 PE=1 SV=1
B4DRN7	9847	C2CD5	C2 calcium-dependent domain containing 5	CDP138|KIAA0528	12	12p12.1
B4DLH2			Chromosome 2 open reading frame 18, isoform CRA_c OS=Homo sapiens GN=C2orf18 PE=2 SV=1
Q9NWY4	54969	C4orf27	chromosome 4 open reading frame 27	-	4	4q33
Q9H993			UPF0364 protein C6orf211 OS=Homo sapiens GN=C6orf211 PE=1 SV=1
Q5T6V5	84267	C9orf64	chromosome 9 open reading frame 64	-	9	9q21.32
F8VPD4	790	CAD	carbamoyl-phosphate synthetase 2, aspartate transcarbamylase, and dihydroorotase	-	2	2p22-p21
P27797	811	CALR	calreticulin	CRT|HEL-S-99n|RO|SSA|cC1qR	19	19p13.3-p13.2
Q9P1Y5-2	57662	CAMSAP3	calmodulin regulated spectrin-associated protein family, member 3	KIAA1543|NEZHA|PPP1R80	19	19p13.2
Q86VP6	55832	CAND1	cullin-associated and neddylation-dissociated 1	TIP120|TIP120A	12	12q14
O75155-2	23066	CAND2	cullin-associated and neddylation-dissociated 2 (putative)	TIP120B|Tp120b	3	3p25.2
P27824	821	CANX	calnexin	CNX|IP90|P90	5	5q35
P07384	823	CAPN1	calpain 1, (mu/I) large subunit	CANP|CANP1|CANPL1|muCANP|muCL	11	11q13
E7EV01	726	CAPN5	calpain 5	ADNIV|HTRA3|VRNI|nCL-3	11	11q14
P52907	829	CAPZA1	capping protein (actin filament) muscle Z-line, alpha 1	CAPPA1|CAPZ|CAZ1	1	1p13.2
P47755	830	CAPZA2	capping protein (actin filament) muscle Z-line, alpha 2	CAPPA2|CAPZ	7	7q31.2-q31.3
Q86X55-1	10498	CARM1	coactivator-associated arginine methyltransferase 1	PRMT4	19	19p13.2
P55212	839	CASP6	caspase 6, apoptosis-related cysteine peptidase	MCH2	4	4q25
B7Z2D6	875	CBS	cystathionine-beta-synthase	HIP4	21	21q22.3
Q8N163	57805	CCAR2	cell cycle and apoptosis regulator 2	DBC-1|DBC1|KIAA1967|NET35|p30 DBC|p30DBC	8	8p22
Q96A33-2	57003	CCDC47	coiled-coil domain containing 47	GK001|MSTP041	17	17q23.3
Q3V6T2-2	55704	CCDC88A	coiled-coil domain containing 88A	APE|GIRDIN|GIV|GRDN|HkRP1|KIAA1212	2	2p16.1
F8W9X7	54520	CCDC93	coiled-coil domain containing 93	-	2	2q14.1
B7Z8E4	219771	CCNY	cyclin Y	C10orf9|CBCP1|CCNX|CFP1	10	10p11.21
P78371	10576	CCT2	chaperonin containing TCP1, subunit 2 (beta)	99D8.1|CCT-beta|CCTB|HEL-S-100n|PRO1633|TCP-1-beta	12	12q15
P49368	7203	CCT3	chaperonin containing TCP1, subunit 3 (gamma)	CCT-gamma|CCTG|PIG48|TCP-1-gamma|TRIC5	1	1q23
P50991	10575	CCT4	chaperonin containing TCP1, subunit 4 (delta)	CCT-DELTA|Cctd|SRB	2	2p15
P40227	908	CCT6A	chaperonin containing TCP1, subunit 6A (zeta 1)	CCT-zeta|CCT-zeta-1|CCT6|Cctz|HTR3|MoDP-2|TCP-1-zeta|TCP20|TCPZ|TTCP20	7	7p11.2
Q99832	10574	CCT7	chaperonin containing TCP1, subunit 7 (eta)	CCTETA|CCTH|NIP7-1|TCP1ETA	2	2p13.2
G5E9B2	10694	CCT8	chaperonin containing TCP1, subunit 8 (theta)	C21orf112|Cctq|D21S246|PRED71	21	21q22.11
Q9Y5S2	9578	CDC42BPB	CDC42 binding protein kinase beta (DMPK-like)	MRCKB	14	14q32.3
Q99459	988	CDC5L	cell division cycle 5-like	CDC5|CDC5-LIKE|CEF1|PCDC5RP|dJ319D22.1	6	6p21
B3KY94	10423	CDIPT	CDP-diacylglycerol--inositol 3-phosphatidyltransferase	PIS|PIS1	16	16p11.2
P06493	983	CDK1	cyclin-dependent kinase 1	CDC2|CDC28A|P34CDC2	10	10q21.1
P24941-2	1017	CDK2	cyclin-dependent kinase 2	CDKN2|p33(CDK2)	12	12q13
P11802	1019	CDK4	cyclin-dependent kinase 4	CMM3|PSK-J3	12	12q14
Q00535	1020	CDK5	cyclin-dependent kinase 5	LIS7|PSSALRE	7	7q36
F5H3I5	80279	CDK5RAP3	CDK5 regulatory subunit associated protein 3	C53|HSF-27|IC53|LZAP|MST016|OK/SW-cl.114|PP1553	17	17q21.32
Q00534	1021	CDK6	cyclin-dependent kinase 6	MCPH12|PLSTIRE	7	7q21-q22
P50750-2	1025	CDK9	cyclin-dependent kinase 9	C-2k|CDC2L4|CTK1|PITALRE|TAK	9	9q34.1
Q9NXV6	55602	CDKN2AIP	CDKN2A interacting protein	CARF	4	4q35.1
F5H3Y6	10153	CEBPZ	CCAAT/enhancer binding protein (C/EBP), zeta	CBF|CBF2|HSP-CBF|NOC1	2	2p22.2
Q9BXW7-2	27440	CECR5	cat eye syndrome chromosome region, candidate 5	-	22	-
Q9HCU4	1952	CELSR2	cadherin, EGF LAG seven-pass G-type receptor 2	ADGRC2|CDHF10|EGFL2|Flamingo1|MEGF3	1	1p21
H0Y2V6	9859	CEP170	centrosomal protein 170kDa	FAM68A|KAB|KIAA0470	1	1q44
Q6ZMG9	253782	CERS6	ceramide synthase 6	CERS5|LASS6	2	2q24.3
Q9UFW8	8545	CGGBP1	CGG triplet repeat binding protein 1	CGGBP|p20-CGGBP	3	3p11.1
Q96JM3	283489	CHAMP1	chromosome alignment maintaining phosphoprotein 1	C13orf8|CAMP|CHAMP|ZNF828	13	13q34
F8WAR4	54927	CHCHD3	coiled-coil-helix-coiled-coil-helix domain containing 3	MINOS3|Mic19|PPP1R22	7	7q33
F5GWX5	1108	CHD4	chromodomain helicase DNA binding protein 4	CHD-4|Mi-2b|Mi2-BETA	12	12p13
Q9P2D1	55636	CHD7	chromodomain helicase DNA binding protein 7	CRG|HH5|IS3|KAL5	8	8q12.2
Q9Y3Y2-4	26097	CHTOP	chromatin target of PRMT1	C1orf77|FL-SRAG|FOP|SRAG|SRAG-3|SRAG-5|pp7704	1	1q21.3
Q14008-2	9793	CKAP5	cytoskeleton associated protein 5	CHTOG|MSPS|TOG|TOGp|ch-TOG	11	11p11.2
P12277	1152	CKB	creatine kinase, brain	B-CK|BCK|CKBB|HEL-211|HEL-S-29	14	14q32
F5GWS0	23332	CLASP1	cytoplasmic linker associated protein 1	MAST1	2	2q14.2-q14.3
O00299	1192	CLIC1	chloride intracellular channel 1	G6|NCC27	6	6p21.3
Q9Y696	25932	CLIC4	chloride intracellular channel 4	CLIC4L|H1|MTCLIC|huH1|p64H1	1	1p36.11
F5GYW3	7461	CLIP2	CAP-GLY domain containing linker protein 2	CLIP|CLIP-115|CYLN2|WBSCR3|WBSCR4|WSCR3|WSCR4	7	7q11.23
Q00610-2	1213	CLTC	clathrin, heavy chain (Hc)	CHC|CHC17|CLH-17|CLTCL2|Hc	17	17q23.1
Q96KP4	55748	CNDP2	CNDP dipeptidase 2 (metallopeptidase M20 family)	CN2|CPGL|HEL-S-13|HsT2298|PEPA	18	18q22.3
A5YKK6	23019	CNOT1	CCR4-NOT transcription complex, subunit 1	AD-005|CDC39|NOT1|NOT1H	16	16q21
P09543-2	1267	CNP	2',3'-cyclic nucleotide 3' phosphodiesterase	CNP1	17	17q21
Q13057-2	80347	COASY	CoA synthase	DPCK|NBIA6|NBP|PPAT|UKR1|pOV-2	17	17q12-q21
Q8WX92			Negative elongation factor B OS=Homo sapiens GN=COBRA1 PE=1 SV=1
Q9UP83-2	10466	COG5	component of oligomeric golgi complex 5	CDG2I|GOLTC1|GTC90	7	7q31
Q9Y2V7-2	57511	COG6	component of oligomeric golgi complex 6	CDG2L|COD2|SHNS	13	13q14.11
P83436	91949	COG7	component of oligomeric golgi complex 7	CDG2E	16	16p12.2
Q8NBJ5	79709	COLGALT1	collagen beta(1-O)galactosyltransferase 1	GLT25D1	19	19p13.11
P53621-2	1314	COPA	coatomer protein complex, subunit alpha	AILJK|HEP-COP	1	1q23.2
P53618	1315	COPB1	coatomer protein complex, subunit beta 1	COPB	11	11p15.2
A6NE29			Coatomer protein complex, subunit epsilon, isoform CRA_e OS=Homo sapiens GN=COPE PE=4 SV=1
Q9Y678	22820	COPG1	coatomer protein complex, subunit gamma 1	COPG	3	3q21.3
Q9UBF2	26958	COPG2	coatomer protein complex, subunit gamma 2	2-COP|gamma-2-COP	7	7q32
E9PGT6	10920	COPS8	COP9 signalosome subunit 8	COP9|CSN8|SGN8	2	2q37.3
F8VS17	22818	COPZ1	coatomer protein complex, subunit zeta 1	CGI-120|COPZ|HSPC181|zeta-COP|zeta1-COP	12	12q13.2-q13.3
Q9UQ03-2	10391	CORO2B	coronin, actin binding protein, 2B	CLIPINC	15	15q23
P10606	1329	COX5B	cytochrome c oxidase subunit Vb	COXVB	2	2q11.2
P09669	1345	COX6C	cytochrome c oxidase subunit VIc	-	8	8q22.2
F2Z2V0	8904	CPNE1	copine I	COPN1|CPN1	20	20q11.22
O75131	8895	CPNE3	copine III	CPN3|PRO1071	8	8q21.3
Q10570	29894	CPSF1	cleavage and polyadenylation specific factor 1, 160kDa	CPSF160|HSU37012|P/cl.18	8	8q24.23
F5H669	79869	CPSF7	cleavage and polyadenylation specific factor 7, 59kDa	CFIm59	11	11q12.2
P50416-2	1374	CPT1A	carnitine palmitoyltransferase 1A (liver)	CPT1|CPT1-L|L-CPT1	11	11q13.2
P43155-2	1384	CRAT	carnitine O-acetyltransferase	CAT1	9	9q34.1
Q5IJ48-3	286204	CRB2	crumbs family member 2	FSGS9|VMCKD	9	9q33.3
H0YFA4	1397	CRIP2	cysteine-rich protein 2	CRIP|CRP2|ESP1	14	14q32.3
Q14194	1400	CRMP1	collapsin response mediator protein 1	CRMP-1|DPYSL1|DRP-1|DRP1|ULIP-3	4	4p16.1
Q5JY65	51340	CRNKL1	crooked neck pre-mRNA splicing factor 1	CLF|CRN|Clf1|HCRN|MSTP021|SYF3	20	20p11.2
G5E9Q2	7812	CSDE1	cold shock domain containing E1, RNA-binding	D1S155E|UNR	1	1p22
P55060-3	1434	CSE1L	CSE1 chromosome segregation 1-like (yeast)	CAS|CSE1|XPO2	20	20q13
P41240	1445	CSK	c-src tyrosine kinase	-	15	15q24.1
E7EU96	1457	CSNK2A1	casein kinase 2, alpha 1 polypeptide	CK2A1|CKII|CSNK2A3	20	20p13
P19784	1459	CSNK2A2	casein kinase 2, alpha prime polypeptide	CK2A2|CSNK2A1	16	16q21
Q5SRQ6	1460	CSNK2B	casein kinase 2, beta polypeptide	CK2B|CK2N|CSK2B|G5A	6	6p21.3
Q16527	1466	CSRP2	cysteine and glycine-rich protein 2	CRP2|LMO5|SmLIM	12	12q21.1
Q13363-2	1487	CTBP1	C-terminal binding protein 1	BARS	4	4p16
Q8WYA6	56259	CTNNBL1	catenin, beta like 1	C20orf33|NAP|P14L|PP8304|dJ633O20.1	20	20q11.23-q12
P17812	1503	CTPS1	CTP synthase 1	CTPS|IMD24	1	1p34.1
Q9NRF8	56474	CTPS2	CTP synthase 2	-	X	Xp22
P07339	1509	CTSD	cathepsin D	CLN10|CPSD|HEL-S-130P	11	11p15.5
G3V1S2	8453	CUL2	cullin 2	-	10	10p11.21
Q13619	8451	CUL4A	cullin 4A	-	13	13q34
Q13620-1	8450	CUL4B	cullin 4B	CUL-4B|MRXHF2|MRXS15|MRXSC|SFM2	X	Xq23
Q93034	8065	CUL5	cullin 5	VACM-1|VACM1	11	11q22.3
Q69YN2	55280	CWF19L1	CWF19-like 1, cell cycle control (S. pombe)	C19L1|SCAR17	10	10q24.31
B1AHF3	1727	CYB5R3	cytochrome b5 reductase 3	B5R|DIA1	22	22q13.2
Q7L576	23191	CYFIP1	cytoplasmic FMR1 interacting protein 1	P140SRA-1|SHYC|SRA-1|SRA1	15	15q11
Q9Y4D1-2	23002	DAAM1	dishevelled associated activator of morphogenesis 1	-	14	14q23.1
E7EM60	7818	DAP3	death associated protein 3	DAP-3|MRP-S29|MRPS29|bMRP-10	1	1q22
P14868	1615	DARS	aspartyl-tRNA synthetase	HBSL|aspRS	2	2q21.3
Q6PI48	55157	DARS2	aspartyl-tRNA synthetase 2, mitochondrial	ASPRS|LBSL|MT-ASPRS	1	1q25.1
A8MV58	1627	DBN1	drebrin 1	D0S117E	5	5q35.3
G3V4J7	8816	DCAF5	DDB1 and CUL4 associated factor 5	BCRG2|BCRP2|D14S1461E|WDR22	14	14q23-q24.1
P61962	10238	DCAF7	DDB1 and CUL4 associated factor 7	AN11|HAN11|SWAN-1|WDR68	17	17q23.3
Q8WVC6	79877	DCAKD	dephospho-CoA kinase domain containing	-	17	17q21.31
P32321-2	1635	DCTD	dCMP deaminase	-	4	4q35.1
E7EX90	1639	DCTN1	dynactin 1	DAP-150|DP-150|P135	2	2p13
Q7Z4W1	51181	DCXR	dicarbonyl/L-xylulose reductase	DCR|HCR2|HCRII|KIDCR|P34H|PNTSU|SDR20C1|XR	17	17q25.3
O95865	23564	DDAH2	dimethylarginine dimethylaminohydrolase 2	DDAH|DDAHII|G6a|HEL-S-277|NG30	6	6p21.3
P39656	1650	DDOST	dolichyl-diphosphooligosaccharide--protein glycosyltransferase subunit (non-catalytic)	AGER1|CDG1R|OKSWcl45|OST|OST48|WBP1	1	1p36.1
Q92499	1653	DDX1	DEAD (Asp-Glu-Ala-Asp) box helicase 1	DBP-RB|UKVH5d	2	2p24
H3BLZ8	10521	DDX17	DEAD (Asp-Glu-Ala-Asp) box helicase 17	P72|RH70	22	22q13.1
Q9BUQ8	9416	DDX23	DEAD (Asp-Glu-Ala-Asp) box polypeptide 23	PRPF28|SNRNP100|U5-100K|U5-100KD|prp28	12	12q13.12
O00571-2	1654	DDX3X	DEAD (Asp-Glu-Ala-Asp) box helicase 3, X-linked	CAP-Rf|DBX|DDX14|DDX3|HLP2	X	Xp11.3-p11.23
Q7L014	9879	DDX46	DEAD (Asp-Glu-Ala-Asp) box polypeptide 46	PRPF5|Prp5	5	5q31.1
P17844	1655	DDX5	DEAD (Asp-Glu-Ala-Asp) box helicase 5	G17P1|HLR1|HUMP68|p68	17	17q21
P26196	1656	DDX6	DEAD (Asp-Glu-Ala-Asp) box helicase 6	HLR2|P54|RCK	11	11q23.3
O60443	1687	DFNA5	deafness, autosomal dominant 5	ICERE-1	7	7p15
Q9UBM7	1717	DHCR7	7-dehydrocholesterol reductase	SLOS	11	11q13.4
P00374	1719	DHFR	dihydrofolate reductase	DHFRP1|DYR	5	5q14.1
Q6UX07-2	147015	DHRS13	dehydrogenase/reductase (SDR family) member 13	SDR7C5	17	17q11.2
E2QRL8	10901	DHRS4	dehydrogenase/reductase (SDR family) member 4	CR|NRDR|PHCR|PSCD|SCAD-SRL|SDR-SRL|SDR25C1|SDR25C2	14	14q11.2
Q9Y394-2	51635	DHRS7	dehydrogenase/reductase (SDR family) member 7	CGI-86|SDR34C1|retDSR4|retSDR4	14	14q23.1
Q96HY7	55526	DHTKD1	dehydrogenase E1 and transketolase domain containing 1	AMOXAD|CMT2Q	10	10p14
F5H6K0	1665	DHX15	DEAH (Asp-Glu-Ala-His) box helicase 15	DBP1|DDX15|HRH2|PRP43|PRPF43|PrPp43p	4	4p15.3
Q7L2E3-2	22907	DHX30	DEAH (Asp-Glu-Ala-His) box helicase 30	DDX30|RETCOR	3	3p21.31
Q14147	9704	DHX34	DEAH (Asp-Glu-Ala-His) box polypeptide 34	DDX34|HRH1	19	19q13.3
F5GZS0	170506	DHX36	DEAH (Asp-Glu-Ala-His) box polypeptide 36	DDX36|G4R1|MLEL1|RHAU	3	3q25.2
Q92620	9785	DHX38	DEAH (Asp-Glu-Ala-His) box polypeptide 38	DDX38|PRP16|PRPF16	16	16q22
Q08211	1660	DHX9	DEAH (Asp-Glu-Ala-His) box helicase 9	DDX9|LKP|NDH2|NDHII|RHA	1	1q25
Q9BTC0	11083	DIDO1	death inducer-obliterator 1	BYE1|C20orf158|DATF-1|DATF1|DIDO2|DIDO3|DIO-1|DIO1|dJ885L7.8	20	20q13.33
Q9Y2L1	22894	DIS3	DIS3 homolog, exosome endoribonuclease and 3'-5' exoribonuclease	2810028N01Rik|EXOSC11|KIAA1008|RRP44|dis3p	13	13q22.1
P31689	3301	DNAJA1	DnaJ (Hsp40) homolog, subfamily A, member 1	DJ-2|DjA1|HDJ2|HSDJ|HSJ2|HSPF4|NEDD7|hDJ-2	9	9p13.3
O60884	10294	DNAJA2	DnaJ (Hsp40) homolog, subfamily A, member 2	CPR3|DJ3|DJA2|DNAJ|DNJ3|HIRIP4|PRO3015|RDJ2	16	16q12.1
B4DVN1	10049	DNAJB6	DnaJ (Hsp40) homolog, subfamily B, member 6	DJ4|DnaJ|HHDJ1|HSJ-2|HSJ2|LGMD1D|LGMD1E|MRJ|MSJ-1	7	7q36.3
Q8IXB1-2	54431	DNAJC10	DnaJ (Hsp40) homolog, subfamily C, member 10	ERdj5|JPDI|MTHr|PDIA19	2	2q32.1
Q9NVH1-3	55735	DNAJC11	DnaJ (Hsp40) homolog, subfamily C, member 11	dJ126A5.1	1	1p36.31
O75165	23317	DNAJC13	DnaJ (Hsp40) homolog, subfamily C, member 13	PARK21|RME8	3	3q22.1
O00429-3	10059	DNM1L	dynamin 1-like	DLP1|DRP1|DVLP|DYMPLE|EMPF|HDYNIV	12	12p11.21
E9PEQ4	1785	DNM2	dynamin 2	CMT2M|CMTDI1|CMTDIB|DI-CMTB|DYN2|DYNII|LCCS5	19	19p13.2
H0YFC7	1786	DNMT1	DNA (cytosine-5-)-methyltransferase 1	ADCADN|AIM|CXXC9|DNMT|HSN1E|MCMT	19	19p13.2
Q14185	1793	DOCK1	dedicator of cytokinesis 1	DOCK180|ced5	10	10q26.13-q26.3
B4DT58	5977	DPF2	D4, zinc and double PHD fingers family 2	REQ|UBID4|ubi-d4	11	11q13
H0Y368	8813	DPM1	dolichyl-phosphate mannosyltransferase polypeptide 1, catalytic subunit	CDGIE|MPDS	20	20q13.13
Q6ZPD9-2	147991	DPY19L3	dpy-19-like 3 (C. elegans)	-	19	19q13.11
Q14195-2	1809	DPYSL3	dihydropyrimidinase-like 3	CRMP-4|CRMP4|DRP-3|DRP3|LCRMP|ULIP|ULIP-1	5	5q32
O14531	10570	DPYSL4	dihydropyrimidinase-like 4	CRMP3|DRP-4|ULIP4	10	10q26
Q9BPU6	56896	DPYSL5	dihydropyrimidinase-like 5	CRAM|CRMP-5|CRMP5|Ulip6	2	2p23.3
Q9Y295	4733	DRG1	developmentally regulated GTP binding protein 1	NEDD3	22	22q12.2
P55039	1819	DRG2	developmentally regulated GTP binding protein 2	-	17	17p11.2
P23919	1841	DTYMK	deoxythymidylate kinase (thymidylate kinase)	CDC8|PP3731|TMPK|TYMK	2	2q37.3
I3L2N2	1856	DVL2	dishevelled segment polarity protein 2	-	17	17p13.1
Q92997	1857	DVL3	dishevelled segment polarity protein 3	-	3	3q27
Q14204	1778	DYNC1H1	dynein, cytoplasmic 1, heavy chain 1	CMT2O|DHC1|DHC1a|DNCH1|DNCL|DNECL|DYHC|Dnchc1|HL-3|SMALED1|p22	14	14q32
Q9Y6G9	51143	DYNC1LI1	dynein, cytoplasmic 1, light intermediate chain 1	DNCLI1|LIC1	3	3p22.3
B4DZP4	1783	DYNC1LI2	dynein, cytoplasmic 1, light intermediate chain 2	DNCLI2|LIC2	16	16q22.1
Q8NCM8-2	79659	DYNC2H1	dynein, cytoplasmic 2, heavy chain 1	ATD3|DHC1b|DHC2|DNCH2|DYH1B|SRPS2B|SRTD3|hdhc11	11	11q21-q22.1
Q15125	10682	EBP	emopamil binding protein (sterol isomerase)	CDPX2|CHO2|CPX|CPXD	X	Xp11.23-p11.22
O75521-2	10455	ECI2	enoyl-CoA delta isomerase 2	ACBD2|DRS-1|DRS1|HCA88|PECI|dJ1013A10.3	6	6p24.3
Q5VYK3			Proteasome-associated protein ECM29 homolog OS=Homo sapiens GN=ECM29 PE=1 SV=2
Q96F86	80153	EDC3	enhancer of mRNA decapping 3	LSM16|YJDC|YJEFN2	15	15q24.1
Q6P2E9-2	23644	EDC4	enhancer of mRNA decapping 4	GE1|Ge-1|HEDL5|HEDLS|RCD-8|RCD8	16	16q22.1
Q15075	8411	EEA1	early endosome antigen 1	MST105|MSTP105|ZFYVE2	12	12q22
P68104	1915	EEF1A1	eukaryotic translation elongation factor 1 alpha 1	CCS-3|CCS3|EE1A1|EEF-1|EEF1A|EF-Tu|EF1A|GRAF-1EF|HNGC:16303|LENG7|PTI1|eEF1A-1	6	6q14.1
P24534	1933	EEF1B2	eukaryotic translation elongation factor 1 beta 2	EEF1B|EEF1B1|EF1B	2	2q33.3
E9PK01	1936	EEF1D	eukaryotic translation elongation factor 1 delta (guanine nucleotide exchange protein)	EF-1D|EF1D|FP1047	8	8q24.3
P13639	1938	EEF2	eukaryotic translation elongation factor 2	EEF-2|EF-2|EF2|SCA26	19	19p13.3
Q96C19	79180	EFHD2	EF-hand domain family, member D2	SWS1	1	1p36.21
Q9H4M9	10938	EHD1	EH-domain containing 1	H-PAST|HPAST1|PAST|PAST1	11	11q13
E9PC80	5610	EIF2AK2	eukaryotic translation initiation factor 2-alpha kinase 2	EIF2AK1|PKR|PPP1R83|PRKR	2	2p22-p21
P49770	8892	EIF2B2	eukaryotic translation initiation factor 2B, subunit 2 beta, 39kDa	EIF-2Bbeta|EIF2B	14	14q24.3
F5H6W1	8890	EIF2B4	eukaryotic translation initiation factor 2B, subunit 4 delta, 67kDa	EIF-2B|EIF2B|EIF2Bdelta	2	2p23.3
E9PC74	8893	EIF2B5	eukaryotic translation initiation factor 2B, subunit 5 epsilon, 82kDa	CACH|CLE|EIF-2B|EIF2Bepsilon|LVWM	3	3q27.1
P05198	1965	EIF2S1	eukaryotic translation initiation factor 2, subunit 1 alpha, 35kDa	EIF-2|EIF-2A|EIF-2alpha|EIF2|EIF2A	14	14q23.3
P20042	8894	EIF2S2	eukaryotic translation initiation factor 2, subunit 2 beta, 38kDa	EIF2|EIF2B|EIF2beta|PPP1R67|eIF-2-beta	20	20q11.2
P41091	1968	EIF2S3	eukaryotic translation initiation factor 2, subunit 3 gamma, 52kDa	EIF2|EIF2G|EIF2gamma|eIF-2gA	X	Xp22.2-p22.1
Q14152	8661	EIF3A	eukaryotic translation initiation factor 3, subunit A	EIF3|EIF3S10|P167|TIF32|eIF3-p170|eIF3-theta|p180|p185	10	10q26
B4DV79	8662	EIF3B	eukaryotic translation initiation factor 3, subunit B	EIF3-ETA|EIF3-P110|EIF3-P116|EIF3S9|PRT1	7	7p22.3
H3BRV0	8663	EIF3C	eukaryotic translation initiation factor 3, subunit C	EIF3CL|EIF3S8|eIF3-p110	16	16p11.2
B4DVY1	8664	EIF3D	eukaryotic translation initiation factor 3, subunit D	EIF3S7|eIF3-p66|eIF3-zeta	22	22q13.1
P60228	3646	EIF3E	eukaryotic translation initiation factor 3, subunit E	EIF3-P48|EIF3S6|INT6|eIF3-p46	8	8q22-q23
B3KSH1	8665	EIF3F	eukaryotic translation initiation factor 3, subunit F	EIF3S5|eIF3-p47	11	11p15.4
O75821	8666	EIF3G	eukaryotic translation initiation factor 3, subunit G	EIF3-P42|EIF3S4|eIF3-delta|eIF3-p44	19	19p13.2
Q13347	8668	EIF3I	eukaryotic translation initiation factor 3, subunit I	EIF3S2|PRO2242|TRIP-1|TRIP1|eIF3-beta|eIF3-p36	1	1p34.1
B0QY89	51386	EIF3L	eukaryotic translation initiation factor 3, subunit L	EIF3EIP|EIF3S11|EIF3S6IP|HSPC021|HSPC025|MSTP005	22	22q
P60842	1973	EIF4A1	eukaryotic translation initiation factor 4A1	DDX2A|EIF-4A|EIF4A|eIF-4A-I|eIF4A-I	17	17p13
P38919	9775	EIF4A3	eukaryotic translation initiation factor 4A3	DDX48|MUK34|NMP265|NUK34|RCPS|eIF4AIII	17	17q25.3
D3DQV9	1982	EIF4G2	eukaryotic translation initiation factor 4 gamma, 2	AAG1|DAP5|NAT1|P97	11	11p15
O43432-3	8672	EIF4G3	eukaryotic translation initiation factor 4 gamma, 3	eIF-4G 3|eIF4G 3|eIF4GII	1	1p36.12
P55010	1983	EIF5	eukaryotic translation initiation factor 5	EIF-5|EIF-5A	14	14q32.32
Q15717	1994	ELAVL1	ELAV like RNA binding protein 1	ELAV1|HUR|Hua|MelG	19	19p13.2
Q14576-2	1995	ELAVL3	ELAV like neuron-specific RNA binding protein 3	HUC|HUCL|PLE21	19	19p13.2
Q92556	9844	ELMO1	engulfment and cell motility 1	CED-12|CED12|ELMO-1	7	7p14.1
B4DRL5	63916	ELMO2	engulfment and cell motility 2	CED-12|CED12|ELMO-2	20	20q13
Q8N766-2	23065	EMC1	ER membrane protein complex subunit 1	KIAA0090	1	1p36.13
Q15006	9694	EMC2	ER membrane protein complex subunit 2	KIAA0103|TTC35	8	8q23.1
P50402	2010	EMD	emerin	EDMD|LEMD5|STA	X	Xq28
P06733	2023	ENO1	enolase 1, (alpha)	ENO1L1|MPB1|NNE|PPH	1	1p36.2
P09104	2026	ENO2	enolase 2 (gamma, neuronal)	HEL-S-279|NSE	12	12p13
P13929-2	2027	ENO3	enolase 3 (beta, muscle)	GSD13|MSE	17	17p13.2
D6RA00	58478	ENOPH1	enolase-phosphatase 1	E1|MASA|MST145|mtnC	4	4q21.22
H3BLV6	2035	EPB41	erythrocyte membrane protein band 4.1	4.1R|EL1|HE	1	1p33-p32
Q9HCM4-2	57669	EPB41L5	erythrocyte membrane protein band 4.1 like 5	BE37|YMO1|YRT	2	2q14.2
Q7L775	9852	EPM2AIP1	EPM2A (laforin) interacting protein 1	-	3	3p22.1
P07814	2058	EPRS	glutamyl-prolyl-tRNA synthetase	EARS|GLUPRORS|PARS|PIG32|QARS|QPRS	1	1q41
Q9NZ08	51752	ERAP1	endoplasmic reticulum aminopeptidase 1	A-LAP|ALAP|APPILS|ARTS-1|ARTS1|ERAAP|ERAAP1|PILS-AP|PILSAP	5	5q15
Q969X5-2	57222	ERGIC1	endoplasmic reticulum-golgi intermediate compartment 1	ERGIC-32|ERGIC32|NET24	5	5q35.1
O75477	10613	ERLIN1	ER lipid raft associated 1	C10orf69|Erlin-1|KE04|KEO4|SPFH1|SPG62	10	10q24.31
Q96HE7	30001	ERO1A	endoplasmic reticulum oxidoreductase alpha	ERO1-L|ERO1-L-alpha|ERO1-alpha|ERO1L|ERO1LA|Ero1alpha	14	14q22.1
Q9H501	51575	ESF1	ESF1 nucleolar pre-rRNA processing protein homolog	ABTAP|C20orf6|HDCMC28P|bA526K24.1	20	20p12.1
Q9BSJ8-2	23344	ESYT1	extended synaptotagmin-like protein 1	FAM62A|MBC2	12	12q13.2
O95571	23474	ETHE1	ethylmalonic encephalopathy 1	HSCO|YF13H12	19	19q13.31
Q96CN4-2	115704	EVI5L	ecotropic viral integration site 5-like	-	19	19p13.2
G5E947	55218	EXD2	exonuclease 3'-5' domain containing 2	C14orf114|EXDL2	14	14q24.1
Q9NV70	55763	EXOC1	exocyst complex component 1	BM-102|SEC3|SEC3L1|SEC3P	4	4q12
Q96KP1	55770	EXOC2	exocyst complex component 2	SEC5|SEC5L1|Sec5p	6	6p25.3
Q96A65	60412	EXOC4	exocyst complex component 4	SEC8|SEC8L1|Sec8p	7	7q31
O00471	10640	EXOC5	exocyst complex component 5	HSEC10|PRO1912|SEC10|SEC10L1|SEC10P	14	14q22.3
Q8IYI6	149371	EXOC8	exocyst complex component 8	EXO84|Exo84p|SEC84	1	1q42.2
Q01780	5394	EXOSC10	exosome component 10	PM-Scl|PM/Scl-100|PMSCL|PMSCL2|RRP6|Rrp6p|p2|p3|p4	1	1p36.22
O95864	9415	FADS2	fatty acid desaturase 2	D6D|DES6|FADSD6|LLCDL2|SLL0262|TU13	11	11q12.2
Q96CS3	23197	FAF2	Fas associated factor family member 2	ETEA|UBXD8|UBXN3B	5	5q35.2
Q96GK7	51011	FAHD2A	fumarylacetoacetate hydrolase domain containing 2A	CGI-105	2	2q11.2
B4DMU4	404636	FAM45A	family with sequence similarity 45, member A	-	10	10q25
Q9H0Q0	81553	FAM49A	family with sequence similarity 49, member A	-	2	2p24.2
A8MUW5	283742	FAM98B	family with sequence similarity 98, member B	-	15	15q14
H7BZJ7	2177	FANCD2	Fanconi anemia, complementation group D2	FA-D2|FA4|FACD|FAD|FAD2|FANCD	3	3p26
H3BP78	55215	FANCI	Fanconi anemia, complementation group I	KIAA1794	15	15q26.1
Q9Y4F1-2	10160	FARP1	FERM, RhoGEF (ARHGEF) and pleckstrin domain protein 1 (chondrocyte-derived)	CDEP|FARP1-IT1|PLEKHC2|PPP1R75	13	13q32.2
Q9Y285	2193	FARSA	phenylalanyl-tRNA synthetase, alpha subunit	CML33|FARSL|FARSLA|FRSA|PheHA	19	19p13.2
Q9NSD9	10056	FARSB	phenylalanyl-tRNA synthetase, beta subunit	FARSLB|FRSB|HSPC173|PheHB|PheRS	2	2q36.1
P49327	2194	FASN	fatty acid synthase	FAS|OA-519|SDR27X1	17	17q25
Q6V0I7-3	79633	FAT4	FAT atypical cadherin 4	CDHF14|CDHR11|FAT-J|FATJ|HKLLS2|NBLA00548|VMLDS2	4	4q28.1
P22087	2091	FBL	fibrillarin	FIB|FLRN|RNU3IP1	19	19q13.1
P37268	2222	FDFT1	farnesyl-diphosphate farnesyltransferase 1	DGPT|ERG9|SQS|SS	8	8p23.1-p22
E9PCI9	2224	FDPS	farnesyl diphosphate synthase	FPPS|FPS	1	1q22
B4DHX5	2232	FDXR	ferredoxin reductase	ADXR	17	17q25.1
P39748	2237	FEN1	flap structure-specific endonuclease 1	FEN-1|MF1|RAD2	11	11q12
Q5D862	388698	FLG2	filaggrin family member 2	IFPS	1	1q21.3
Q5HY54	2316	FLNA	filamin A, alpha	ABP-280|ABPX|CSBS|CVD1|FLN|FLN-A|FLN1|FMD|MNS|NHBP|OPD|OPD1|OPD2|XLVD|XMVD	X	Xq28
Q96PY5-3	114793	FMNL2	formin-like 2	FHOD2	2	2q23.3
Q9Y2H6-2	22862	FNDC3A	fibronectin type III domain containing 3A	FNDC3|HUGO|bA203I16.1|bA203I16.5	13	13q14.2
Q5VW36	54914	FOCAD	focadhesin	KIAA1797	9	9p21
P85037	221937	FOXK1	forkhead box K1	FOXK1L	7	7p22.1
Q16658	6624	FSCN1	fascin actin-bundling protein 1	FAN1|HSN|SNL|p55	7	7p22
B4DXZ6	8087	FXR1	fragile X mental retardation, autosomal homolog 1	FXR1P	3	3q28
P11413-2	2539	G6PD	glucose-6-phosphate dehydrogenase	G6PD1	X	Xq28
Q8TAE8	90480	GADD45GIP1	growth arrest and DNA-damage-inducible, gamma interacting protein 1	CKBBP2|CKbetaBP2|CRIF1|MRP-L59|PLINP|PLINP-1|PRG6|Plinp1	19	19p13.2
O14976	2580	GAK	cyclin G associated kinase	DNAJ26|DNAJC26	4	4p16
A6NJD0	2584	GALK1	galactokinase 1	GALK|GK1|HEL-S-19	17	17q24
Q10471	2590	GALNT2	polypeptide N-acetylgalactosaminyltransferase 2	GalNAc-T2	1	1q41-q42
Q14697-2	23193	GANAB	glucosidase, alpha; neutral AB	G2AN|GLUII	11	11q12.3
P04406	2597	GAPDH	glyceraldehyde-3-phosphate dehydrogenase	G3PD|GAPD|HEL-S-162eP	12	12p13
P22102	2618	GART	phosphoribosylglycinamide formyltransferase, phosphoribosylglycinamide synthetase, phosphoribosylaminoimidazole synthetase	AIRS|GARS|GARTF|PAIS|PGFT|PRGS	21	21q22.11
Q86YP4-2	54815	GATAD2A	GATA zinc finger domain containing 2A	p66alpha	19	19p13.11
Q8WXI9	57459	GATAD2B	GATA zinc finger domain containing 2B	MRD18|P66beta|p68	1	1q21.3
O75323	2631	GBAS	glioblastoma amplified sequence	NIPSNAP2	7	7p12
Q92538	8729	GBF1	golgi brefeldin A resistant guanine nucleotide exchange factor 1	ARF1GEF	10	10q24
Q92616	10985	GCN1	GCN1 eIF2 alpha kinase activator homolog	GCN1L|GCN1L1|PRIC295	12	12q24.2
H0Y6A7	78997	GDAP1L1	ganglioside induced differentiation associated protein 1-like 1	dJ881L22.1|dJ995J12.1.1	20	20q12
Q8TEQ6	25929	GEMIN5	gem (nuclear organelle) associated protein 5	GEMIN-5	5	5q33.2
Q7L5D6-2	51608	GET4	golgi to ER traffic protein 4	C7orf20|CEE|CGI-20|TRC35	7	7p22.3
Q06210-2	2673	GFPT1	glutamine--fructose-6-phosphate transaminase 1	CMS12|CMSTA1|GFA|GFAT|GFAT 1|GFAT1|GFAT1m|GFPT|GFPT1L|MSLG	2	2p13
Q14691	9837	GINS1	GINS complex subunit 1 (Psf1 homolog)	PSF1	20	20p11.21
E5RFF9	84296	GINS4	GINS complex subunit 4 (Sld5 homolog)	SLD5	8	8p11.21
O14908	10755	GIPC1	GIPC PDZ domain containing family, member 1	C19orf3|GIPC|GLUT1CBP|Hs.6454|IIP-1|NIP|RGS19IP1|SEMCAP|SYNECTIIN|SYNECTIN|TIP-2	19	19p13.1
Q92896-2	2734	GLG1	golgi glycoprotein 1	CFR-1|ESL-1|MG-160|MG160	16	16q22.3
Q04760-2	2739	GLO1	glyoxalase I	GLOD1|GLYI|HEL-S-74	6	6p21.3-p21.1
Q9Y5P6-2	29925	GMPPB	GDP-mannose pyrophosphorylase B	MDDGA14|MDDGB14|MDDGC14	3	3p21.31
B4DUT7	8833	GMPS	guanine monphosphate synthase	-	3	3q24
P29992	2767	GNA11	guanine nucleotide binding protein (G protein), alpha 11 (Gq class)	FBH|FBH2|FHH2|GNA-11|HHC2|HYPOC2	19	19p13.3
Q14344	10672	GNA13	guanine nucleotide binding protein (G protein), alpha 13	G13	17	17q24.3
P63096	2770	GNAI1	guanine nucleotide binding protein (G protein), alpha inhibiting activity polypeptide 1	Gi	7	7q21
P08754	2773	GNAI3	guanine nucleotide binding protein (G protein), alpha inhibiting activity polypeptide 3	87U6|ARCND1	1	1p13
P63092	2778	GNAS	GNAS complex locus	AHO|C20orf45|GNAS1|GPSA|GSA|GSP|NESP|POH|SCG6|SgVI	20	20q13.3
P19086	2781	GNAZ	guanine nucleotide binding protein (G protein), alpha z polypeptide	-	22	22q11.22
P62873	2782	GNB1	guanine nucleotide binding protein (G protein), beta polypeptide 1	-	1	1p36.33
P63244	10399	GNB2L1	guanine nucleotide binding protein (G protein), beta polypeptide 2-like 1	Gnb2-rs1|H12.3|HLC-7|PIG21|RACK1	5	5q35.3
H0YFA7	10020	GNE	glucosamine (UDP-N-acetyl)-2-epimerase/N-acetylmannosamine kinase	DMRV|GLCNE|IBM2|NM|Uae1	9	9p13.3
P36915	2794	GNL1	guanine nucleotide binding protein-like 1	HSR1	6	6p21.3
Q9BVP2-2	26354	GNL3	guanine nucleotide binding protein-like 3 (nucleolar)	C77032|E2IG3|NNP47|NS	3	3p21.1
B4DNM9	8443	GNPAT	glyceronephosphate O-acyltransferase	DAP-AT|DAPAT|DHAPAT	1	1q42
Q08379	2801	GOLGA2	golgin A2	GM130	9	9q34.11
O43292	8733	GPAA1	glycosylphosphatidylinositol anchor attachment 1	GAA1|hGAA1	8	8q24.3
P35052	2817	GPC1	glypican 1	glypican	2	2q35-q37
Q8N158	221914	GPC2	glypican 2	-	7	7q22.1
Q9NPB8	56261	GPCPD1	glycerophosphocholine phosphodiesterase 1	GDE5|GDPD6|PREI4	20	20p12.3
B5MBZ5	11321	GPN1	GPN-loop GTPase 1	ATPBD1A|MBDIN|NTPBP|RPAP4|XAB1	2	2p23.3
Q13098-5	2873	GPS1	G protein pathway suppressor 1	COPS1|CSN1	17	17q25.3
Q86YR5-3	26086	GPSM1	G-protein signaling modulator 1	AGS3	9	9q34.3
Q9UBQ7	9380	GRHPR	glyoxylate reductase/hydroxypyruvate reductase	GLXR|GLYD|PH2	9	9q12
P49841-2	2932	GSK3B	glycogen synthase kinase 3 beta	-	3	3q13.3
F5H1A8	2934	GSN	gelsolin	ADF|AGEL	9	9q33
Q9Y2Q3-2	373156	GSTK1	glutathione S-transferase kappa 1	GST|GST 13-13|GST13|GST13-13|GSTK1-1|hGSTK1	7	7q34
P21266	2947	GSTM3	glutathione S-transferase mu 3 (brain)	GST5|GSTB|GSTM3-3|GTM3	1	1p13.3
Q00403	2959	GTF2B	general transcription factor IIB	TF2B|TFIIB	1	1p22-p21
B4DH52	2969	GTF2I	general transcription factor IIi	BAP135|BTKAP1|DIWS|GTFII-I|IB291|SPIN|TFII-I|WBS|WBSCR6	7	7q11.23
H7BYG6	2975	GTF3C1	general transcription factor IIIC, polypeptide 1, alpha 220kDa	TFIIIC|TFIIIC220|TFIIICalpha	16	16p12
Q8WUA4-2	2976	GTF3C2	general transcription factor IIIC, polypeptide 2, beta 110kDa	TFIIIC-BETA|TFIIIC110	2	2p23.3
Q9Y5Q9	9330	GTF3C3	general transcription factor IIIC, polypeptide 3, 102kDa	TFIIIC102|TFIIICgamma|TFiiiC2-102	2	2q33.1
Q9UKN8	9329	GTF3C4	general transcription factor IIIC, polypeptide 4, 90kDa	KAT12|TFIII90|TFIIIC290|TFIIIC90|TFIIICDELTA	9	9q34.13
H7BY84	9328	GTF3C5	general transcription factor IIIC, polypeptide 5, 63kDa	TFIIIC63|TFIIICepsilon|TFiiiC2-63	9	9q34
O00178	9567	GTPBP1	GTP binding protein 1	GP-1|GP1|HSPC018	22	22q13.1
B1ANG9	2987	GUK1	guanylate kinase 1	GMK	1	1q32-q41
B8ZZ72	51454	GULP1	GULP, engulfment adaptor PTB domain containing 1	CED-6|CED6|GULP	2	2q32.3-q33
P13807-2	2997	GYS1	glycogen synthase 1 (muscle)	GSY|GYS	19	19q13.3
Q92522	8971	H1FX	H1 histone family, member X	H1.10|H1X	3	3q21.3
P0C0S5	3015	H2AFZ	H2A histone family, member Z	H2A.Z-1|H2A.z|H2A/z|H2AZ	4	4q24
E9PF18	3033	HADH	hydroxyacyl-CoA dehydrogenase	HAD|HADH1|HADHSC|HCDH|HHF4|MSCHAD|SCHAD	4	4q22-q26
P40939	3030	HADHA	hydroxyacyl-CoA dehydrogenase/3-ketoacyl-CoA thiolase/enoyl-CoA hydratase (trifunctional protein), alpha subunit	ECHA|GBP|HADH|LCEH|LCHAD|MTPA|TP-ALPHA	2	2p23
O14929-2	8520	HAT1	histone acetyltransferase 1	KAT1	2	2q31.2-q33.1
A6NEM2	3054	HCFC1	host cell factor C1	CFF|HCF|HCF-1|HCF1|HFC1|MRX3|PPP1R89|VCAF	X	Xq28
Q13547	3065	HDAC1	histone deacetylase 1	GON-10|HD1|RPD3|RPD3L1	1	1p34
B3KRS5	3066	HDAC2	histone deacetylase 2	HD2|RPD3|YAF1	6	6q21
Q6AI08	63897	HEATR6	HEAT repeat containing 6	ABC1	17	17q23.1
Q9NRZ9-2	3070	HELLS	helicase, lymphoid-specific	LSH|Nbla10143|PASG|SMARCA6	10	10q24.2
O14964	9146	HGS	hepatocyte growth factor-regulated tyrosine kinase substrate	HRS	17	17q25
O75146	9026	HIP1R	huntingtin interacting protein 1 related	HIP12|HIP3|ILWEQ	12	12q24
P16401	3009	HIST1H1B	histone cluster 1, H1b	H1|H1.5|H1B|H1F5|H1s-3	6	6p22.1
P10412	3008	HIST1H1E	histone cluster 1, H1e	H1.4|H1E|H1F4|H1s-4|dJ221C16.5	6	6p21.3
P0C0S8	8969	HIST1H2AG	histone cluster 1, H2ag	H2A.1b|H2A/p|H2AFP|H2AG|pH2A/f	6	6p22.1
P23527	8348	HIST1H2BO	histone cluster 1, H2bo	H2B.2|H2B/n|H2BFN|dJ193B12.2	6	6p22.1
P62805	8359	HIST1H4A	histone cluster 1, H4a	H4FA	6	6p22.2
B4DG62	3098	HK1	hexokinase 1	HK1-ta|HK1-tb|HK1-tc|HKD|HKI|HMSNR|HXK1	10	10q22
Q8N995	3157	HMGCS1	3-hydroxy-3-methylglutaryl-CoA synthase 1 (soluble)	HMGCS	5	5p14-p13
Q13151	10949	HNRNPA0	heterogeneous nuclear ribonucleoprotein A0	HNRPA0	5	5q31
P09651-2	3178	HNRNPA1	heterogeneous nuclear ribonucleoprotein A1	ALS19|ALS20|HNRPA1|HNRPA1L3|IBMPFD3|hnRNP A1|hnRNP-A1	12	12q13.1
P22626-2	3181	HNRNPA2B1	heterogeneous nuclear ribonucleoprotein A2/B1	HNRNPA2|HNRNPB1|HNRPA2|HNRPA2B1|HNRPB1|IBMPFD2|RNPA2|SNRPB1	7	7p15
B2R603	3183	HNRNPC	heterogeneous nuclear ribonucleoprotein C (C1/C2)	C1|C2|HNRNP|HNRPC|SNRPC	14	14q11.2
P52597	3185	HNRNPF	heterogeneous nuclear ribonucleoprotein F	HNRPF|OK/SW-cl.23|mcs94-1	10	10q11.21
G8JLB6	3187	HNRNPH1	heterogeneous nuclear ribonucleoprotein H1 (H)	HNRPH|HNRPH1|hnRNPH	5	5q35.3
P55795	3188	HNRNPH2	heterogeneous nuclear ribonucleoprotein H2 (H')	FTP3|HNRPH'|HNRPH2|hnRNPH'	X	Xq22
P31942-2	3189	HNRNPH3	heterogeneous nuclear ribonucleoprotein H3 (2H9)	2H9|HNRPH3	10	10q22
Q5JB52	92906	HNRNPLL	heterogeneous nuclear ribonucleoprotein L-like	HNRPLL|SRRF	2	2p22.1
P52272-2	4670	HNRNPM	heterogeneous nuclear ribonucleoprotein M	CEAR|HNRNPM4|HNRPM|HNRPM4|HTGR1|NAGR1|hnRNP M	19	19p13.2
Q00839	3192	HNRNPU	heterogeneous nuclear ribonucleoprotein U (scaffold attachment factor A)	HNRPU|SAF-A|SAFA|U21.1|hnRNP U	1	1q44
Q1KMD3	221092	HNRNPUL2	heterogeneous nuclear ribonucleoprotein U-like 2	HNRPUL2|SAF-A2	11	11q12.3
Q9NSC5	9454	HOMER3	homer scaffolding protein 3	HOMER-3|VESL3	19	19p13.11
Q86YZ3	388697	HRNR	hornerin	FLG3|S100A16|S100a18	1	1q21.3
Q53GQ0	51144	HSD17B12	hydroxysteroid (17-beta) dehydrogenase 12	KAR|SDR12C1	11	11p11.2
P51659	3295	HSD17B4	hydroxysteroid (17-beta) dehydrogenase 4	DBP|MFE-2|MPF-2|PRLTS1|SDR8C1	5	5q21
Q3SXM5	83693	HSDL1	hydroxysteroid dehydrogenase like 1	SDR12C3	16	16q23.3
Q6YN16-2	84263	HSDL2	hydroxysteroid dehydrogenase like 2	C9orf99|SDR13C1	9	9q32
P07900-2	3320	HSP90AA1	heat shock protein 90kDa alpha (cytosolic), class A member 1	EL52|HSP86|HSP89A|HSP90A|HSP90N|HSPC1|HSPCA|HSPCAL1|HSPCAL4|HSPN|Hsp89|Hsp90|LAP-2|LAP2	14	14q32.33
P08238	3326	HSP90AB1	heat shock protein 90kDa alpha (cytosolic), class B member 1	D6S182|HSP84|HSP90B|HSPC2|HSPCB	6	6p12
Q58FF6			Putative heat shock protein HSP 90-beta 4 OS=Homo sapiens GN=HSP90AB4P PE=5 SV=1
P14625	7184	HSP90B1	heat shock protein 90kDa beta (Grp94), member 1	ECGP|GP96|GRP94|HEL-S-125m|HEL35|TRA1	12	12q24.2-q24.3
P08107	3303	HSPA1A	heat shock 70kDa protein 1A	HEL-S-103|HSP70-1|HSP70-1A|HSP70.1|HSP70I|HSP72|HSPA1	6	6p21.3
P11021	3309	HSPA5	heat shock 70kDa protein 5 (glucose-regulated protein, 78kDa)	BIP|GRP78|HEL-S-89n|MIF2	9	9q33.3
P11142	3312	HSPA8	heat shock 70kDa protein 8	HEL-33|HEL-S-72p|HSC54|HSC70|HSC71|HSP71|HSP73|HSPA10|LAP-1|LAP1|NIP71	11	11q24.1
P10809	3329	HSPD1	heat shock 60kDa protein 1 (chaperonin)	CPN60|GROEL|HLD4|HSP-60|HSP60|HSP65|HuCHA60|SPG13	2	2q33.1
P98160	3339	HSPG2	heparan sulfate proteoglycan 2	HSPG|PLC|PRCAN|SJA|SJS|SJS1	1	1p36.1-p34
Q92598-2	10808	HSPH1	heat shock 105kDa/110kDa protein 1	HSP105|HSP105A|HSP105B|NY-CO-25	13	13q12.3
E9PFP2	27336	HTATSF1	HIV-1 Tat specific factor 1	TAT-SF1|TATSF1|dJ196E23.2	X	Xq26.3
P42858	3064	HTT	huntingtin	HD|IT15	4	4p16.3
Q7Z6Z7-2	10075	HUWE1	HECT, UBA and WWE domain containing 1, E3 ubiquitin protein ligase	ARF-BP1|HECTH9|HSPC272|Ib772|LASU1|MULE|URE-B1|UREB1	X	Xp11.22
P41252	3376	IARS	isoleucyl-tRNA synthetase	IARS1|ILERS|ILRS|IRS|PRO0785	9	9q21
F6SBX2	55699	IARS2	isoleucyl-tRNA synthetase 2, mitochondrial	CAGSSS|ILERS	1	1q41
O75874	3417	IDH1	isocitrate dehydrogenase 1 (NADP+), soluble	HEL-216|HEL-S-26|IDCD|IDH|IDP|IDPC|PICD	2	2q33.3
P48735	3418	IDH2	isocitrate dehydrogenase 2 (NADP+), mitochondrial	D2HGA2|ICD-M|IDH|IDHM|IDP|IDPM|mNADP-IDH	15	15q26.1
Q13907-2	3422	IDI1	isopentenyl-diphosphate delta isomerase 1	IPP1|IPPI1	10	10p15.3
Q9UG01-2	26160	IFT172	intraflagellar transport 172	NPHP17|RP71|SLB|SRTD10|osm-1|wim	2	2p23.3
Q9NZI8	10642	IGF2BP1	insulin-like growth factor 2 mRNA binding protein 1	CRD-BP|CRDBP|IMP-1|IMP1|VICKZ1|ZBP1	17	17q21.32
Q9Y6M1-1	10644	IGF2BP2	insulin-like growth factor 2 mRNA binding protein 2	IMP-2|IMP2|VICKZ2	3	3q27.2
O00425	10643	IGF2BP3	insulin-like growth factor 2 mRNA binding protein 3	CT98|IMP-3|IMP3|KOC|KOC1|VICKZ3	7	7p11
P11717	3482	IGF2R	insulin-like growth factor 2 receptor	CD222|CIMPR|M6P-R|MPR1|MPRI	6	6q26
F5H2T0	8518	IKBKAP	inhibitor of kappa light polypeptide gene enhancer in B-cells, kinase complex-associated protein	DYS|ELP1|FD|IKAP|IKI3|TOT1	9	9q31
Q12905	3608	ILF2	interleukin enhancer binding factor 2	NF45|PRO3063	1	1q21.3
B7Z418	3611	ILK	integrin-linked kinase	HEL-S-28|ILK-1|ILK-2|P59|p59ILK	11	11p15.4
A1L0T0	10994	ILVBL	ilvB (bacterial acetolactate synthase)-like	209L8|AHAS|ILV2H	19	19p13.1
F5GZ32	10989	IMMT	inner membrane protein, mitochondrial	HMP|MINOS2|Mic60|P87|P87/89|P89|PIG4|PIG52	2	2p11.2|2
Q16352	9118	INA	internexin neuronal intermediate filament protein, alpha	NEF5|NF-66|TXBP-1	10	10q24.33
#N/A	26173	INTS1	integrator complex subunit 1	INT1|NET28	7	7p22.3
Q8TEX9-2	79711	IPO4	importin 4	Imp4	14	14q12
O00410-3	3843	IPO5	importin 5	IMB3|KPNB3|Pse1|RANBP5|imp5	13	13q32.2
O95373	10527	IPO7	importin 7	Imp7|RANBP7	11	11p15.4
O15397	10526	IPO8	importin 8	RANBP8	12	12p11.21
Q96P70	55705	IPO9	importin 9	Imp9	1	1q32.1
P46940	8826	IQGAP1	IQ motif containing GTPase activating protein 1	HUMORFA01|SAR1|p195	15	15q26.1
Q13576	10788	IQGAP2	IQ motif containing GTPase activating protein 2	-	5	5q13.3
Q86VI3	128239	IQGAP3	IQ motif containing GTPase activating protein 3	-	1	1q21.3
Q8WZA9	126298	IRGQ	immunity-related GTPase family, Q	FKSG27|IRGQ1	19	19q13.31
P05556-2	3688	ITGB1	integrin, beta 1 (fibronectin receptor, beta polypeptide, antigen CD29 includes MDF2, MSK12)	CD29|FNRB|GPIIA|MDF2|MSK12|VLA-BETA|VLAB	10	10p11.2
B4DHD4	3696	ITGB8	integrin, beta 8	-	7	7p21.1
F5H711	84522	JAGN1	jagunal homolog 1	GL009|SCN6	3	3p25.2
Q15046	3735	KARS	lysyl-tRNA synthetase	CMTRIB|DFNB89|KARS1|KARS2|KRS	16	16q23.1
F6S0T5	23028	KDM1A	lysine (K)-specific demethylase 1A	AOF2|BHC110|KDM1|LSD1	1	1p36.12
H0YH24	51780	KDM3B	lysine (K)-specific demethylase 3B	5qNCA|C5orf7|JMJD1B|NET22	5	5q31
Q07666	10657	KHDRBS1	KH domain containing, RNA binding, signal transduction associated 1	Sam68|p62|p68	1	1p32
Q9P260-2	57614	KIAA1468	KIAA1468	HsT3308|HsT885	18	18q21.33
Q8TCG1	57650	KIAA1524	KIAA1524	CIP2A|p90	3	3q13.13
H0Y8E4	57498	KIDINS220	kinase D-interacting substrate, 220kDa	ARMS	2	2p24
Q12756-2	547	KIF1A	kinesin family member 1A	ATSV|C2orf20|HSN2C|MRD9|SPG30|UNC104	2	2q37.3
Q96EK5	26128	KIF1BP	KIF1 binding protein	KBP|KIAA1279|TTC20	10	10q22.1
F5H0V8	55605	KIF21A	kinesin family member 21A	CFEOM1|FEOM1|FEOM3A	12	12q12
O15066	9371	KIF3B	kinesin family member 3B	FLA8|HH0048|KLP-11	20	20q11.21
O95239-2	24137	KIF4A	kinesin family member 4A	KIF4|KIF4G1|MRX100	X	Xq13.1
P33176	3799	KIF5B	kinesin family member 5B	HEL-S-61|KINH|KNS|KNS1|UKHC	10	10p11.22
O60282	3800	KIF5C	kinesin family member 5C	CDCBM2|KINN|NKHC|NKHC-2|NKHC2	2	2q23.1
Q9BW19	3833	KIFC1	kinesin family member C1	HSET|KNSL2	6	6p21.3
Q07866-2	3831	KLC1	kinesin light chain 1	KLC|KNS2|KNS2A	14	14q32.3
Q9H0B6-2	64837	KLC2	kinesin light chain 2	-	11	11q13.2
P50748	9735	KNTC1	kinetochore associated 1	ROD	12	12q24.31
P52294	3836	KPNA1	karyopherin alpha 1 (importin alpha 5)	IPOA5|NPI-1|RCH2|SRP1	3	3q21
P52292	3838	KPNA2	karyopherin alpha 2 (RAG cohort 1, importin alpha 1)	IPOA1|QIP2|RCH1|SRP1alpha	17	17q24.2
Q14974	3837	KPNB1	karyopherin (importin) beta 1	IMB1|IPO1|IPOB|Impnb|NTF97	17	17q21.32
P01116-2	3845	KRAS	Kirsten rat sarcoma viral oncogene homolog	C-K-RAS|CFC2|K-RAS2A|K-RAS2B|K-RAS4A|K-RAS4B|KI-RAS|KRAS1|KRAS2|NS|NS3|RASK2	12	12p12.1
P04264	3848	KRT1	keratin 1, type II	CK1|EHK|EHK1|EPPK|K1|KRT1A|NEPPK	12	12q13.13
P13645	3858	KRT10	keratin 10, type I	BCIE|BIE|CK10|EHK|K10|KPP	17	17q21
P13646	3860	KRT13	keratin 13, type I	CK13|K13|WSN2	17	17q21.2
P02533	3861	KRT14	keratin 14, type I	CK14|EBS3|EBS4|K14|NFJ	17	17q21.2
P08779	3868	KRT16	keratin 16, type I	CK16|FNEPPK|K16|K1CP|KRT16A|NEPPK|PC1	17	17q21.2
P35908	3849	KRT2	keratin 2, type II	CK-2e|K2e|KRT2A|KRT2E|KRTE	12	12q13.13
Q15323	3881	KRT31	keratin 31, type I	HA1|Ha-1|KRTHA1|hHa1	17	17q21.2
P19013	3851	KRT4	keratin 4, type II	CK-4|CK4|CYK4|K4|WSN1	12	12q13.13
P13647	3852	KRT5	keratin 5, type II	CK5|DDD|DDD1|EBS2|K5|KRT5A	12	12q13.13
P02538	3853	KRT6A	keratin 6A, type II	CK6A|CK6C|CK6D|K6A|K6C|K6D|KRT6C|KRT6D|PC3	12	12q13.13
P04259	3854	KRT6B	keratin 6B, type II	CK-6B|CK6B|K6B|KRTL1|PC2|PC4	12	12q13.13
P35527	3857	KRT9	keratin 9, type I	CK-9|EPPK|K9	17	17q21.2
P25391	284217	LAMA1	laminin, alpha 1	LAMA|PTBHS|S-LAM-alpha	18	18p11.3
P55268	3913	LAMB2	laminin, beta 2 (laminin S)	LAMS|NPHS5	3	3p21
P11047	3915	LAMC1	laminin, gamma 1 (formerly LAMB2)	LAMB2	1	1q31
E9PHS0	10314	LANCL1	LanC lantibiotic synthetase component C-like 1 (bacterial)	GPR69A|p40	2	2q34
P28838-2	51056	LAP3	leucine aminopeptidase 3	HEL-S-106|LAP|LAPEP|PEPS	4	4p15.32
Q6PKG0-3	23367	LARP1	La ribonucleoprotein domain family, member 1	LARP	5	5q33.2
Q4G0J3	51574	LARP7	La ribonucleoprotein domain family, member 7	ALAZS|HDCMA18P|PIP7S	4	4q25
B4DER1	51520	LARS	leucyl-tRNA synthetase	HSPC192|ILFS1|LARS1|LEURS|LEUS|LFIS|LRS|PIG44|RNTLS|hr025Cl	5	5q32
Q15031	23395	LARS2	leucyl-tRNA synthetase 2, mitochondrial	LEURS|PRLTS4	3	3p21.3
Q9Y4W2-2	81887	LAS1L	LAS1-like, ribosome biogenesis factor	Las1-like|dJ475B7.2	X	Xq12
C9J9W2	3927	LASP1	LIM and SH3 protein 1	Lasp-1|MLN50	17	17q11-q21.3
Q14739	3930	LBR	lamin B receptor	DHCR14B|LMN2R|PHA|TDRD18	1	1q42.1
P00338-3	3939	LDHA	lactate dehydrogenase A	GSD11|HEL-S-133P|LDH1|LDHM|PIG19	11	11p15.4
P07195	3945	LDHB	lactate dehydrogenase B	HEL-S-281|LDH-B|LDH-H|LDHBD|TRG-5	12	12p12.2-p12.1
Q9UHB6-4	51474	LIMA1	LIM domain and actin binding 1	EPLIN|SREBP3	12	12q13
Q9BT23	80774	LIMD2	LIM domain containing 2	-	17	17q23.3
E9PC47	3984	LIMK1	LIM domain kinase 1	LIMK|LIMK-1	7	7q11.23
Q15334	3996	LLGL1	lethal giant larvae homolog 1 (Drosophila)	DLG4|HUGL|HUGL-1|HUGL1|LLGL	17	17p11.2
P49257	3998	LMAN1	lectin, mannose-binding, 1	ERGIC-53|ERGIC53|F5F8D|FMFD1|MCFD1|MR60|gp58	18	18q21.3-q22
B4DWN1	10960	LMAN2	lectin, mannose-binding 2	C5orf8|GP36B|VIP36	5	5q35.3
P20700	4001	LMNB1	lamin B1	ADLD|LMN|LMN2|LMNB	5	5q23.2
Q03252	84823	LMNB2	lamin B2	LAMB2|LMN2	19	19p13.3
#N/A			Putative Rab-43-like protein ENSP00000330714 OS=Homo sapiens PE=5 SV=3
B3KXS5	9361	LONP1	lon peptidase 1, mitochondrial	CODASS|LON|LONP|LonHS|PIM1|PRSS15|hLON	19	19p13.2
Q86WA8	83752	LONP2	lon peptidase 2, peroxisomal	LONP|LONPL	16	16q12.1
Q8NF37	79888	LPCAT1	lysophosphatidylcholine acyltransferase 1	AYTL2|PFAAP3|lpcat	5	5p15.33
Q07954	4035	LRP1	low density lipoprotein receptor-related protein 1	A2MR|APOER|APR|CD91|IGFBP3R|LRP|LRP1A|TGFBR5	12	12q13.3
P42704	10128	LRPPRC	leucine-rich pentatricopeptide repeat containing	CLONE-23970|GP130|LRP130|LSFC	2	2p21
Q9H9A6	55631	LRRC40	leucine rich repeat containing 40	dJ677H15.1	1	1p31.1
Q8N1G4	57470	LRRC47	leucine rich repeat containing 47	-	1	1p36.32
F5GYR9	94030	LRRC4B	leucine rich repeat containing 4B	HSM|LRIG4	19	19q13.33
Q3MHD2-2	124801	LSM12	LSM12 homolog	PNAS-135	17	17q21.31
Q96GA3	84946	LTV1	LTV1 ribosome biogenesis factor	C6orf93|dJ468K18.4	6	6q24.2
Q9NX58	55646	LYAR	Ly1 antibody reactive	ZC2HC2|ZLYAR	4	4p16.3
E9PH41	11313	LYPLA2	lysophospholipase II	APT-2|APT2|DJ886K2.4	1	1p36.11
F8VV32	4069	LYZ	lysozyme	LZM	12	12q15
Q9UNF1	10916	MAGED2	melanoma antigen family D2	11B6|BCG-1|BCG1|HCA10|MAGE-D2	X	Xp11.2
Q96JG8-2	728239	MAGED4	melanoma antigen family D4	MAGE-E1|MAGE1|MAGEE1	X	Xp11.22
Q9H0U3	84061	MAGT1	magnesium transporter 1	IAP|MRX95|OST3B|PRO0756|XMEN|bA217H1.1	X	Xq21.1
P46821	4131	MAP1B	microtubule-associated protein 1B	FUTSCH|MAP5|PPP1R102	5	5q13
B4DH53	55201	MAP1S	microtubule-associated protein 1S	BPY2IP1|C19orf5|MAP8|VCY2IP-1|VCY2IP1	19	19p13.11
P11137-3	4133	MAP2	microtubule-associated protein 2	MAP2A|MAP2B|MAP2C	2	2q34-q35
Q02750-2	5604	MAP2K1	mitogen-activated protein kinase kinase 1	CFC3|MAPKK1|MEK1|MKK1|PRKMK1	15	15q22.1-q22.33
P36507	5605	MAP2K2	mitogen-activated protein kinase kinase 2	CFC4|MAPKK2|MEK2|MKK2|PRKMK2	19	19p13.3
B4DH44	6416	MAP2K4	mitogen-activated protein kinase kinase 4	JNKK|JNKK1|MAPKK4|MEK4|MKK4|PRKMK4|SAPKK-1|SAPKK1|SEK1|SERK1|SKK1	17	17p12
P52564	5608	MAP2K6	mitogen-activated protein kinase kinase 6	MAPKK6|MEK6|MKK6|PRKMK6|SAPKK-3|SAPKK3	17	17q24.3
Q3KQU3-4	55700	MAP7D1	MAP7 domain containing 1	PARCC1|RPRC1	1	1p34.3
H0Y9H3	5602	MAPK10	mitogen-activated protein kinase 10	JNK3|JNK3A|PRKM10|SAPK1b|p493F12|p54bSAPK	4	4q22.1-q23
F5H1V8	10982	MAPRE2	microtubule-associated protein, RP/EB family, member 2	EB1|EB2|RP1	18	18q12.1
P56192	4141	MARS	methionyl-tRNA synthetase	CMT2U|ILFS2|ILLD|METRS|MRS|MTRNS|SPG70	12	12q13.3
P31153	4144	MAT2A	methionine adenosyltransferase II, alpha	MATA2|MATII|SAMS2	2	2p11.2
Q9NZL9-2	27430	MAT2B	methionine adenosyltransferase II, beta	MAT-II|MATIIbeta|Nbla02999|SDR23E1|TGR	5	5q34
O95983-2	53615	MBD3	methyl-CpG binding domain protein 3	-	19	19p13.3
Q96N66	79143	MBOAT7	membrane bound O-acyltransferase domain containing 7	BB1|LENG4|LPIAT|LRC4|MBOA7|OACT7|hMBOA-7	19	19q13.4
P49736	4171	MCM2	minichromosome maintenance complex component 2	BM28|CCNL1|CDCL1|D3S3194|MITOTIN|cdc19	3	3q21
P25205	4172	MCM3	minichromosome maintenance complex component 3	HCC5|P1-MCM3|P1.h|RLFB	6	6p12
P33991	4173	MCM4	minichromosome maintenance complex component 4	CDC21|CDC54|NKCD|NKGCD|P1-CDC21|hCdc21	8	8q11.2
P33992	4174	MCM5	minichromosome maintenance complex component 5	CDC46|P1-CDC46	22	22q13.1
Q14566	4175	MCM6	minichromosome maintenance complex component 6	MCG40308|Mis5|P105MCM	2	2q21
P33993	4176	MCM7	minichromosome maintenance complex component 7	CDC47|MCM2|P1.1-MCM3|P1CDC47|P85MCM|PNAS146|PPP1R104	7	7q21.3-q22.1
Q9BTE3-2	79892	MCMBP	minichromosome maintenance complex binding protein	C10orf119|MCM-BP	10	10q26.11
Q9NU22	23195	MDN1	midasin AAA ATPase 1	Rea1	6	6q15
Q9BUE0	54797	MED18	mediator complex subunit 18	p28b	1	1p35.3
Q7L2J0	56257	MEPCE	methylphosphate capping enzyme	BCDIN3	7	7q22.1
Q5EB52-2	4232	MEST	mesoderm specific transcript	PEG1	7	7q32
B4E2X3	51603	METTL13	methyltransferase like 13	5630401D24Rik|CGI-01|KIAA0859|feat	1	1q24-q25.3
Q8IWA4-2	55669	MFN1	mitofusin 1	hfzo1|hfzo2	3	3q26.33
O95140	9927	MFN2	mitofusin 2	CMT2A|CMT2A2|CPRP1|HSG|MARF	1	1p36.22
O14880	4259	MGST3	microsomal glutathione S-transferase 3	GST-III	1	1q23
Q8N3F8	85377	MICALL1	MICAL-like 1	MICAL-L1|MIRAB13	22	22q13.1
Q96T76	64210	MMS19	MMS19 homolog, cytosolic iron-sulfur assembly component	MET18|MMS19L|hMMS19	10	10q24-q25
B4DRY3	92597	MOB1B	MOB kinase activator 1B	MATS2|MOB4A|MOBKL1A	4	4q13.3
Q7Z3U7-2	23041	MON2	MON2 homolog, regulator of endosome-to-Golgi trafficking	-	12	12q14.1
Q9Y6X9-2	22880	MORC2	MORC family CW-type zinc finger 2	ZCW3|ZCWCC1	22	22q12.2
Q6WCQ1-2	23164	MPRIP	myosin phosphatase Rho interacting protein	M-RIP|MRIP|RHOIP3|RIP3|p116Rip	17	17p11.2
Q9UBG0	9902	MRC2	mannose receptor, C type 2	CD280|CLEC13E|ENDO180|UPARAP	17	17q23.2
Q9BYD1	28998	MRPL13	mitochondrial ribosomal protein L13	L13|L13A|L13mt|RPL13|RPML13	8	8q22.1-q22.3
Q6P1L8	64928	MRPL14	mitochondrial ribosomal protein L14	L14mt|L32mt|MRP-L14|MRP-L32|MRPL32|RMPL32|RPML32	6	6p21.3
Q9P015	29088	MRPL15	mitochondrial ribosomal protein L15	HSPC145|L15mt|MRP-L15|MRP-L7|RPML7	8	8q11.2-q13
Q9NX20	54948	MRPL16	mitochondrial ribosomal protein L16	L16mt|MRP-L16|PNAS-111	11	11q12.1
Q9NRX2	63875	MRPL17	mitochondrial ribosomal protein L17	L17mt|LIP2|MRP-L17|MRP-L26|RPL17L|RPML26	11	11p15.5-p15.4
P49406	9801	MRPL19	mitochondrial ribosomal protein L19	L19mt|MRP-L15|MRP-L19|MRPL15|RLX1|RPML15	2	2p11.1-q11.2
A6NJD9	6150	MRPL23	mitochondrial ribosomal protein L23	L23MRP|RPL23|RPL23L	11	11p15.5
Q96A35	79590	MRPL24	mitochondrial ribosomal protein L24	L24mt|MRP-L18|MRP-L24	1	1q23.1
D6RAN8	51264	MRPL27	mitochondrial ribosomal protein L27	L27mt	17	17q21.3-q22
A2IDC6	10573	MRPL28	mitochondrial ribosomal protein L28	MAAT1|p15	16	16p13.3
H0Y9G6	11222	MRPL3	mitochondrial ribosomal protein L3	COXPD9|MRL3|RPML3	3	3q21-q23
Q9BZE1	51253	MRPL37	mitochondrial ribosomal protein L37	L37mt|MRP-L2|MRP-L37|MRPL2|RPML2	1	1p32.1
Q9NYK5-2	54148	MRPL39	mitochondrial ribosomal protein L39	C21orf92|L39mt|MRP-L5|MRPL5|MSTP003|PRED22|PRED66|RPML5	21	21q21.3
Q9H9J2	65080	MRPL44	mitochondrial ribosomal protein L44	COXPD16|L44MT|MRP-L44	2	2q36.1
Q9H2W6	26589	MRPL46	mitochondrial ribosomal protein L46	C15orf4|LIECG2|P2ECSL	15	15q25.3
Q9HD33-2	57129	MRPL47	mitochondrial ribosomal protein L47	CGI-204|L47mt|MRP-L47|NCM1	3	3q26.33
B4DN34	51642	MRPL48	mitochondrial ribosomal protein L48	CGI-118|HSPC290|L48MT|MRP-L48	11	11q13.4
O60783	63931	MRPS14	mitochondrial ribosomal protein S14	DJ262D12.2|HSMRPS14|MRP-S14|S14mt	1	1q25.1
P82914	64960	MRPS15	mitochondrial ribosomal protein S15	DC37|MPR-S15|RPMS15|S15mt	1	1p34.3
Q9Y399	51116	MRPS2	mitochondrial ribosomal protein S2	CGI-91|MRP-S2|S2mt	9	9q34
P82921	54460	MRPS21	mitochondrial ribosomal protein S21	MDS016|MRP-S21|RPMS21	1	1q21
G5E9V5	56945	MRPS22	mitochondrial ribosomal protein S22	C3orf5|COXPD5|GIBT|GK002|MRP-S22|RPMS22	3	3q23
Q9Y3D9	51649	MRPS23	mitochondrial ribosomal protein S23	CGI-138|HSPC329|MRP-S23	17	17q22-q23
Q9BYN8	64949	MRPS26	mitochondrial ribosomal protein S26	C20orf193|GI008|MRP-S13|MRP-S26|MRPS13|NY-BR-87|RPMS13|dJ534B8.3	20	20p13
B4DRT2	23107	MRPS27	mitochondrial ribosomal protein S27	MRP-S27|S27mt	5	5q13.2
Q92665	10240	MRPS31	mitochondrial ribosomal protein S31	IMOGN38|MRP-S31|S31mt	13	13q14.11
P82673	60488	MRPS35	mitochondrial ribosomal protein S35	HDCMD11P|MDS023|MRP-S28|MRPS28	12	12p11
P82675	64969	MRPS5	mitochondrial ribosomal protein S5	MRP-S5|S5mt	2	2p11.2-q11.2
P82933	64965	MRPS9	mitochondrial ribosomal protein S9	MRP-S9|RPMS9|S9mt	2	2q12.1
P43246	4436	MSH2	mutS homolog 2	COCA1|FCC1|HNPCC|HNPCC1|LCFS2	2	2p21
P52701	2956	MSH6	mutS homolog 6	GTBP|GTMBP|HNPCC5|HSAP|p160	2	2p16
O43347	4440	MSI1	musashi RNA-binding protein 1	-	12	12q24
O94776	9219	MTA2	metastasis associated 1 family, member 2	MTA1L1|PID	11	11q12-q13.1
Q9NZJ7-2	23787	MTCH1	mitochondrial carrier 1	CGI-64|PIG60|PSAP|SLC25A49	6	6p21.2
E9PIE4	23788	MTCH2	mitochondrial carrier 2	HSPC032|MIMP|SLC25A50	11	11p11.2
P00403	4513	MT-CO2	mitochondrially encoded cytochrome c oxidase II	COII|MTCO2	MT	-
B5MC22	51537	MTFP1	mitochondrial fission process 1	HSPC242|MTP18	22	22q
Q9H019-3	56181	MTFR1L	mitochondrial fission regulator 1-like	FAM54B|HYST1888|MST116|MSTP116	1	1p36.11
G3V2B8	4522	MTHFD1	methylenetetrahydrofolate dehydrogenase (NADP+ dependent) 1, methenyltetrahydrofolate cyclohydrolase, formyltetrahydrofolate synthetase	MTHFC|MTHFD	14	14q24
Q6UB35	25902	MTHFD1L	methylenetetrahydrofolate dehydrogenase (NADP+ dependent) 1-like	FTHFSDC1|MTC1THFS|dJ292B18.2	6	6q25.1
P42345	2475	MTOR	mechanistic target of rapamycin (serine/threonine kinase)	FRAP|FRAP1|FRAP2|RAFT1|RAPT1	1	1p36.2
Q9NVV4-2	55149	MTPAP	mitochondrial poly(A) polymerase	PAPD1|SPAX4	10	10p11.23
F5H8H2	4598	MVK	mevalonate kinase	LRBP|MK|MVLK|POROK3	12	12q24
I3L1L3	10514	MYBBP1A	MYB binding protein (P160) 1a	P160|PAP2	17	17p13.3
Q9P2K5	50804	MYEF2	myelin expression factor 2	HsT18564|MEF-2|MST156|MSTP156|myEF-2	15	15q21.1
P35580	4628	MYH10	myosin, heavy chain 10, non-muscle	NMMHC-IIB|NMMHCB	17	17p13
P35749-2	4629	MYH11	myosin, heavy chain 11, smooth muscle	AAT4|FAA4|SMHC|SMMHC	16	16p13.11
P35579	4627	MYH9	myosin, heavy chain 9, non-muscle	BDPLT6|DFNA17|EPSTS|FTNS|MHA|NMHC-II-A|NMMHC-IIA|NMMHCA	22	22q13.1
O14950	103910	MYL12B	myosin, light chain 12B, regulatory	MLC-B|MRLC2	18	18p11.31
G3V1V0	4637	MYL6	myosin, light chain 6, alkali, smooth muscle and non-muscle	ESMLC|LC17|LC17-GI|LC17-NM|LC17A|LC17B|MLC-3|MLC1SM|MLC3NM|MLC3SM	12	12q13.2
P14649	140465	MYL6B	myosin, light chain 6B, alkali, smooth muscle and non-muscle	MLC1SA	12	12q13.13
Q92614-4	399687	MYO18A	myosin XVIIIA	MYSPDZ|SPR210	17	17q11.2
Q9Y4I1-2	4644	MYO5A	myosin VA (heavy chain 12, myoxin)	GS1|MYH12|MYO5|MYR12	15	15q21
E7EW20	4646	MYO6	myosin VI	DFNA22|DFNB37	6	6q13
Q13459-2	4650	MYO9B	myosin IXB	CELIAC4|MYR5	19	19p13.1
E7EQ69	80218	NAA50	N(alpha)-acetyltransferase 50, NatE catalytic subunit	MAK3|NAT13|NAT13P|NAT5|NAT5P|SAN	3	3q13.2
A6NCK0	8883	NAE1	NEDD8 activating enzyme E1 subunit 1	A-116A10.1|APPBP1|HPP1|ula-1	16	16q22
Q99733	4676	NAP1L4	nucleosome assembly protein 1-like 4	NAP1L4b|NAP2|NAP2L|hNAP2	11	11p15.5
B4DS57	4678	NASP	nuclear autoantigenic sperm protein (histone-binding)	FLB7527|HMDRA1|PRO1999	1	1p34.1
Q8WUY8	57106	NAT14	N-acetyltransferase 14 (GCN5-related, putative)	KLP1	19	19q13.42
A2RRP1-2	51594	NBAS	neuroblastoma amplified sequence	NAG|SOPH	2	2p24
Q15021	9918	NCAPD2	non-SMC condensin I complex, subunit D2	CAP-D2|CNAP1|hCAP-D2	12	12p13.3
Q9BPX3	64151	NCAPG	non-SMC condensin I complex, subunit G	CAPG|CHCG|NY-MEL-3|YCG1	4	4p15.33
E9PHA2	23397	NCAPH	non-SMC condensin I complex, subunit H	BRRN1|CAP-H	2	2q11.2
Q09161	4686	NCBP1	nuclear cap binding protein subunit 1, 80kDa	CBP80|NCBP|Sto1	9	9q34.1
Q9UBB6-2	23154	NCDN	neurochondrin	-	1	1p34.3
Q9Y2A7-2	10787	NCKAP1	NCK-associated protein 1	HEM2|NAP1|NAP125|p125Nap1	2	2q32
E7EX81	4691	NCL	nucleolin	C23	2	2q37.1
Q969V3-2	56926	NCLN	nicalin	NET59	19	19p13.3
E7ESZ7	4705	NDUFA10	NADH dehydrogenase (ubiquinone) 1 alpha subcomplex, 10, 42kDa	CI-42KD|CI-42k	2	2q37.3
Q9UI09	55967	NDUFA12	NADH dehydrogenase (ubiquinone) 1 alpha subcomplex, 12	B17.2|DAP13	12	12q22
Q9P0J0	51079	NDUFA13	NADH dehydrogenase (ubiquinone) 1 alpha subcomplex, 13	B16.6|CDA016|CGI-39|GRIM-19|GRIM19	19	19p13.2
P56556	4700	NDUFA6	NADH dehydrogenase (ubiquinone) 1 alpha subcomplex, 6, 14kDa	B14|CI-B14|LYRM6|NADHB14	22	22q13.2
Q16795	4704	NDUFA9	NADH dehydrogenase (ubiquinone) 1 alpha subcomplex, 9, 39kDa	CC6|CI-39k|CI39k|NDUFS2L|SDR22E1	12	12p13.3
O96000	4716	NDUFB10	NADH dehydrogenase (ubiquinone) 1 beta subcomplex, 10, 22kDa	PDSW	16	16p13.3
O95168	4710	NDUFB4	NADH dehydrogenase (ubiquinone) 1 beta subcomplex, 4, 15kDa	B15|CI-B15	3	3q13.33
H0Y886	4711	NDUFB5	NADH dehydrogenase (ubiquinone) 1 beta subcomplex, 5, 16kDa	CISGDH|SGDH	3	3q26.33
Q9Y6M9	4715	NDUFB9	NADH dehydrogenase (ubiquinone) 1 beta subcomplex, 9, 22kDa	B22|CI-B22|LYRM3|UQOR22	8	8q13.3
O75306	4720	NDUFS2	NADH dehydrogenase (ubiquinone) Fe-S protein 2, 49kDa (NADH-coenzyme Q reductase)	CI-49	1	1q23
O75489	4722	NDUFS3	NADH dehydrogenase (ubiquinone) Fe-S protein 3, 30kDa (NADH-coenzyme Q reductase)	CI-30	11	11p11.11
E7EPT4	4729	NDUFV2	NADH dehydrogenase (ubiquinone) flavoprotein 2, 24kDa	CI-24k	18	18p11.22
P07196	4747	NEFL	neurofilament, light polypeptide	CMT1F|CMT2E|NF-L|NF68|NFL|PPP1R110	8	8p21
P07197	4741	NEFM	neurofilament, medium polypeptide	NEF3|NF-M|NFM	8	8p21
Q8TDX7	140609	NEK7	NIMA-related kinase 7	-	1	1q31.3
Q8TD19	91754	NEK9	NIMA-related kinase 9	NERCC|NERCC1|Nek8	14	14q24.3
Q8IXH7-4	51497	NELFCD	negative elongation factor complex member C/D	HSPC130|NELF-C|NELF-D|TH1|TH1L	20	20q13
P48681	10763	NES	nestin	Nbla00170	1	1q23.1
Q6KC79-2	25836	NIPBL	Nipped-B homolog (Drosophila)	CDLS|CDLS1|IDN3|IDN3-B|Scc2	5	5p13.2
Q9BPW8	8508	NIPSNAP1	nipsnap homolog 1 (C. elegans)	-	22	22q12.2
Q8NFZ4	57555	NLGN2	neuroligin 2	-	17	17p13.1
I3L0G4	55655	NLRP2	NLR family, pyrin domain containing 2	CLR19.9|NALP2|NBS1|PAN1|PYPAF2	19	19q13.42
Q13423	23530	NNT	nicotinamide nucleotide transhydrogenase	GCCD4	5	5p12
Q9Y3T9	26155	NOC2L	NOC2-like nucleolar associated transcriptional repressor	NET15|NET7|NIR|PPP1R112	1	1p36.33
Q5SY16	79707	NOL9	nucleolar protein 9	Grc3|NET6	1	1p36.31
Q14978-2	9221	NOLC1	nucleolar and coiled-body phosphoprotein 1	NOPP130|NOPP140|NS5ATP13|P130	10	10q24.32
Q5JPE7-2	283820	NOMO2	NODAL modulator 2	Nomo|PM5	16	16p12.3
Q15233	4841	NONO	non-POU domain containing, octamer-binding	NMT55|NRB54|P54|P54NRB|PPP1R114	X	Xq13.1
O00567	10528	NOP56	NOP56 ribonucleoprotein	NOL5A|SCA36	20	20p13
Q9Y2X3	51602	NOP58	NOP58 ribonucleoprotein	HSPC120|NOP5|NOP5/NOP58	2	2q33.1
Q9UNW9	4858	NOVA2	neuro-oncological ventral antigen 2	ANOVA|NOVA3	19	19q13.3
E9PLK3	9520	NPEPPS	aminopeptidase puromycin sensitive	AAP-S|MP100|PSA	17	17q21
Q8TAT6-2	55666	NPLOC4	NPL4 homolog, ubiquitin recognition factor	NPL4	17	17qter
P06748-2	4869	NPM1	nucleophosmin (nucleolar phosphoprotein B23, numatrin)	B23|NPM	5	5q35.1
P10589	7025	NR2F1	nuclear receptor subfamily 2, group F, member 1	BBOAS|BBSOAS|COUP-TFI|EAR-3|EAR3|ERBAL3|NR2F2|SVP44|TCFCOUP1|TFCOUP1	5	5q14
P01111	4893	NRAS	neuroblastoma RAS viral (v-ras) oncogene homolog	ALPS4|CMNS|N-ras|NCMS|NRAS1|NS6	1	1p13.2
Q15738	50814	NSDHL	NAD(P) dependent steroid dehydrogenase-like	H105E3|SDR31E1|XAP104	X	Xq28
I3L0N3	4905	NSF	N-ethylmaleimide-sensitive factor	SKD2	17	17q21
Q08J23-2	54888	NSUN2	NOP2/Sun RNA methyltransferase family, member 2	MISU|MRT5|SAKI|TRM4	5	5p15.31
Q9H857-2	64943	NT5DC2	5'-nucleotidase domain containing 2	-	3	3p21.1
Q9BV86-2	28989	NTMT1	N-terminal Xaa-Pro-Lys N-methyltransferase 1	AD-003|C9orf32|HOMT1A|METTL11A|NRMT|NTM1A	9	9q34.11
Q9BSD7	84284	NTPCR	nucleoside-triphosphatase, cancer-related	C1orf57|HCR-NTPase	1	1q42.2
Q96G61	55190	NUDT11	nudix (nucleoside diphosphate linked moiety X)-type motif 11	APS1|ASP1|DIPP3b|DIPP3beta|hDIPP3beta	X	Xp11.22
F5GYJ1	131870	NUDT16	nudix (nucleoside diphosphate linked moiety X)-type motif 16	-	3	3q22.1
Q14980-2	4926	NUMA1	nuclear mitotic apparatus protein 1	NMP-22|NUMA	11	11q13
P57740	57122	NUP107	nucleoporin 107kDa	NUP84	12	12q15
F5H5C2	55746	NUP133	nucleoporin 133kDa	hNUP133	1	1q42.13
Q4LE47	9972	NUP153	nucleoporin 153kDa	HNUP153|N153	6	6p22.3
B4DLT2	9631	NUP155	nucleoporin 155kDa	ATFB15|N155	5	5p13.1
Q12769	23279	NUP160	nucleoporin 160kDa	-	11	11p11.2
Q5SRE5-2	23511	NUP188	nucleoporin 188kDa	KIAA0169|hNup188	9	9q34.11
Q92621	23165	NUP205	nucleoporin 205kDa	C7orf14	7	7q33
Q8TEM1	23225	NUP210	nucleoporin 210kDa	GP210|POM210	3	3p25.1
P35658-2	8021	NUP214	nucleoporin 214kDa	CAIN|CAN|D9S46E|N214|p250	9	9q34.1
B4DYB4	129401	NUP35	nucleoporin 35kDa	MP-44|MP44|NP44|NUP53	2	2q32.1
Q8NFH4	79023	NUP37	nucleoporin 37kDa	p37	12	12q23.2
Q8NFH3	348995	NUP43	nucleoporin 43kDa	bA350J20.1|p42	6	6q25.1
B4DMQ3	79902	NUP85	nucleoporin 85kDa	FROUNT|Nup75	17	17q25.1
Q8N1F7	9688	NUP93	nucleoporin 93kDa	NIC96	16	16q13
Q9UBU9	10482	NXF1	nuclear RNA export factor 1	MEX67|TAP	11	11q12-q13
Q6DKJ4	64359	NXN	nucleoredoxin	NRX|TRG-4	17	17p13.3
P04181	4942	OAT	ornithine aminotransferase	GACR|HOGA|OATASE|OKT	10	10q26
F5H801	4967	OGDH	oxoglutarate (alpha-ketoglutarate) dehydrogenase (lipoamide)	AKGDH|E1k|OGDC	7	7p14-p13
Q4VXW4	11054	OGFR	opioid growth factor receptor	-	20	20q13.3
O15294	8473	OGT	O-linked N-acetylglucosamine (GlcNAc) transferase	HRNT1|O-GLCNAC	X	Xq13
Q9NTK5	29789	OLA1	Obg-like ATPase 1	DOC45|GBP45|GTBP9|GTPBP9|PTD004	2	2q31.1
E5KLJ9	4976	OPA1	optic atrophy 1 (autosomal dominant)	MGM1|NPG|NTG|largeG	3	3q29
Q9NPF4	55644	OSGEP	O-sialoglycoprotein endopeptidase	GCPL1|KAE1|OSGEP1|PRSMG1	14	14q11.2
O95747	9943	OXSR1	oxidative stress responsive 1	OSR1	3	3p22.2
P13674-2	5033	P4HA1	prolyl 4-hydroxylase, alpha polypeptide I	P4HA	10	10q22.1
Q15102	5050	PAFAH1B3	platelet-activating factor acetylhydrolase 1b, catalytic subunit 3 (29kDa)	PAFAHG	19	19q13.1
Q9NVE7	55229	PANK4	pantothenate kinase 4	-	1	1p36.32
P09874	142	PARP1	poly (ADP-ribose) polymerase 1	ADPRT|ADPRT 1|ADPRT1|ARTD1|PARP|PARP-1|PPOL|pADPRT-1	1	1q41-q42
P11498	5091	PC	pyruvate carboxylase	PCB	11	11q13.4-q13.5
Q15365	5093	PCBP1	poly(rC) binding protein 1	HEL-S-85|HNRPE1|HNRPX|hnRNP-E1|hnRNP-X	2	2p13-p12
Q15366-2	5094	PCBP2	poly(rC) binding protein 2	HNRNPE2|HNRPE2|hnRNP-E2	12	12q13.13
P57723-2	57060	PCBP4	poly(rC) binding protein 4	CBP|LIP4|MCG10	3	3p21
Q5JVF3-2	55795	PCID2	PCI domain containing 2	F10	13	13q34
P12004	5111	PCNA	proliferating cell nuclear antigen	ATLD2	20	20pter-p12
Q9UHG3	51449	PCYOX1	prenylcysteine oxidase 1	PCL1	2	2p13.3
O75340	10016	PDCD6	programmed cell death 6	ALG-2|ALG2|PEF1B	5	5p15.33
Q8WUM4	10015	PDCD6IP	programmed cell death 6 interacting protein	AIP1|ALIX|DRIP4|HP95	3	3p22.3
P08559-2	5160	PDHA1	pyruvate dehydrogenase (lipoamide) alpha 1	PDHA|PDHAD|PDHCE1A|PHE1A	X	Xp22.1
P11177-2	5162	PDHB	pyruvate dehydrogenase (lipoamide) beta	PDHBD|PDHE1-B|PHE1B	3	3p21.1-p14.2
H7BZJ3	2923	PDIA3	protein disulfide isomerase family A, member 3	ER60|ERp57|ERp60|ERp61|GRP57|GRP58|HEL-S-269|HEL-S-93n|HsT17083|P58|PI-PLC	15	15q15
P13667	9601	PDIA4	protein disulfide isomerase family A, member 4	ERP70|ERP72|ERp-72	7	7q35
Q29RF7	23244	PDS5A	PDS5 cohesin associated factor A	PIG54|SCC-112|SCC112	4	4p14
Q96GD0	57026	PDXP	pyridoxal (pyridoxine, vitamin B6) phosphatase	CIN|PLP|dJ37E16.5	22	22q12.3
Q86TG7-2	23089	PEG10	paternally expressed 10	EDR|HB-1|MEF3L|Mar2|Mart2|RGAG3	7	7q21
Q9BRX2	53918	PELO	pelota homolog (Drosophila)	CGI-17|PRO1770	5	5q11.2
I3L3A8	27043	PELP1	proline, glutamate and leucine rich protein 1	MNAR|P160	17	17p13.2
B5MCF9	23481	PES1	pescadillo ribosomal biogenesis factor 1	PES	22	22q12.1
O96011-2	8799	PEX11B	peroxisomal biogenesis factor 11 beta	PEX11-BETA|PEX14B	1	1q21.1
O15067	5198	PFAS	phosphoribosylformylglycinamidine synthase	FGAMS|FGAR-AT|FGARAT|PURL	17	17p13.1
P17858	5211	PFKL	phosphofructokinase, liver	ATP-PFK|PFK-B|PFK-L	21	21q22.3
P08237	5213	PFKM	phosphofructokinase, muscle	ATP-PFK|GSD7|PFK-1|PFK1|PFKA|PFKX|PPP1R122	12	12q13.3
Q01813	5214	PFKP	phosphofructokinase, platelet	ATP-PFK|PFK-C|PFK-P|PFKF	10	10p15.3-p15.2
G5E9Q6	5217	PFN2	profilin 2	D3S1319E|PFL	3	3q25.1
Q96HS1-2	192111	PGAM5	phosphoglycerate mutase family member 5	BXLBV68	12	12q24.33
B4DQJ8	5226	PGD	phosphogluconate dehydrogenase	6PGD	1	1p36.22
P36871	5236	PGM1	phosphoglucomutase 1	CDG1T|GSD14	1	1p31
Q6PCE3	283209	PGM2L1	phosphoglucomutase 2-like 1	BM32A|PMMLP	11	11q13.4
D6RF12	5238	PGM3	phosphoglucomutase 3	AGM1|IMD23|PAGM|PGM 3	6	6q14.1-q15
B3KVH8	79142	PHF23	PHD finger protein 23	hJUNE-1b	17	17p13.1
Q7RTV0	84844	PHF5A	PHD finger protein 5A	INI|Rds3|SAP14b|SF3B7|SF3b14b|bK223H9.2	22	22q13.2
O43175	26227	PHGDH	phosphoglycerate dehydrogenase	3-PGDH|3PGDH|HEL-S-113|NLS|NLS1|PDG|PGAD|PGD|PGDH|PHGDHD|SERA	1	1p12
Q86UU1-2	23187	PHLDB1	pleckstrin homology-like domain, family B, member 1	LL5A	11	11q23.3
Q96S52	94005	PIGS	phosphatidylinositol glycan anchor biosynthesis, class S	-	17	17p13.2
Q969N2-4	51604	PIGT	phosphatidylinositol glycan anchor biosynthesis, class T	CGI-06|MCAHS3|NDAP|PNH2	20	20q13.12
F5GWN5	5287	PIK3C2B	phosphatidylinositol-4-phosphate 3-kinase, catalytic subunit type 2 beta	C2-PI3K	1	1q32
Q8NEB9	5289	PIK3C3	phosphatidylinositol 3-kinase, catalytic subunit type 3	VPS34|Vps34|hVps34	18	18q12.3
P14618	5315	PKM	pyruvate kinase, muscle	CTHBP|HEL-S-30|OIP3|PK3|PKM2|TCB|THBP1	15	15q22
Q9Y263	9373	PLAA	phospholipase A2-activating protein	DOA1|PLA2P|PLAP	9	9p21
P19174-2	5335	PLCG1	phospholipase C, gamma 1	NCKAP3|PLC-II|PLC1|PLC148|PLCgamma1	20	20q12-q13.1
Q8IV08	23646	PLD3	phospholipase D family, member 3	AD19|HU-K4|HUK4	19	19q13.2
Q15149-2	5339	PLEC	plectin	EBS1|EBSO|HD1|LGMD2Q|PCN|PLEC1|PLEC1b|PLTN	8	8q24
B4DR87	5351	PLOD1	procollagen-lysine, 2-oxoglutarate 5-dioxygenase 1	EDS6|LH|LH1|LLH|PLOD	1	1p36.22
F8VSZ4	5361	PLXNA1	plexin A1	NOV|NOVP|PLEXIN-A1|PLXN1	3	3q21.3
O15031	23654	PLXNB2	plexin B2	MM1|Nbla00445|PLEXB2|dJ402G11.3	22	22q13.33
G3V0E4	9512	PMPCB	peptidase (mitochondrial processing) beta	Beta-MPP|MPP11|MPPB|MPPP52|P-52	7	7q22.1
Q15126	10654	PMVK	phosphomevalonate kinase	HUMPMKI|PMK|PMKA|PMKASE	1	1q22
Q96T60	11284	PNKP	polynucleotide kinase 3'-phosphatase	AOA4|EIEE10|MCSZ|PNK	19	19q13.3-q13.4
Q9H307	5411	PNN	pinin, desmosome associated protein	DRS|DRSP|SDK3|memA	14	14q21.1
P28340	5424	POLD1	polymerase (DNA directed), delta 1, catalytic subunit	CDC2|CRCS10|MDPL|POLD	19	19q13.3
F8W8R3	5425	POLD2	polymerase (DNA directed), delta 2, accessory subunit	-	7	7p13
Q32MZ9	10714	POLD3	polymerase (DNA-directed), delta 3, accessory subunit	P66|P68|PPP1R128	11	11q14
Q9BY77	84271	POLDIP3	polymerase (DNA-directed), delta interacting protein 3	PDIP46|SKAR	22	22q13.2
O15160-2	9533	POLR1C	polymerase (RNA) I polypeptide C, 30kDa	RPA39|RPA40|RPA5|RPAC1|TCS3	6	6p21.1
P24928	5430	POLR2A	polymerase (RNA) II (DNA directed) polypeptide A, 220kDa	POLR2|POLRA|RPB1|RPBh1|RPO2|RPOL2|RpIILS|hRPB220|hsRPB1	17	17p13.1
C9J2Y9	5431	POLR2B	polymerase (RNA) II (DNA directed) polypeptide B, 140kDa	POL2RB|RPB2|hRPB140	4	4q12
P19387	5432	POLR2C	polymerase (RNA) II (DNA directed) polypeptide C, 33kDa	RPB3|RPB31|hRPB33|hsRPB3	16	16q13-q21
P19388	5434	POLR2E	polymerase (RNA) II (DNA directed) polypeptide E, 25kDa	RPABC1|RPB5|XAP4|hRPB25|hsRPB5	19	19p13.3
G3V1K3	5445	PON2	paraoxonase 2	-	7	7q21.3
P16435	5447	POR	P450 (cytochrome) oxidoreductase	CPR|CYPOR|P450R	7	7q11.2
Q15181	5464	PPA1	pyrophosphatase (inorganic) 1	HEL-S-66p|IOPPP|PP|PP1|SID6-8061	10	10q11.1-q24
Q06203	5471	PPAT	phosphoribosyl pyrophosphate amidotransferase	ATASE|GPAT|PRAT	4	4q12
P23284	5479	PPIB	peptidylprolyl isomerase B (cyclophilin B)	CYP-S1|CYPB|HEL-S-39|OI9|SCYLP	15	15q21-q22
Q9Y3C6	51645	PPIL1	peptidylprolyl isomerase (cyclophilin)-like 1	CGI-124|CYPL1|PPIase|hCyPX	6	6p21.1
B5MCT7	9647	PPM1F	protein phosphatase, Mg2+/Mn2+ dependent, 1F	CAMKP|CaMKPase|FEM-2|POPX2|hFEM-2	22	22q11.22
O15355	5496	PPM1G	protein phosphatase, Mg2+/Mn2+ dependent, 1G	PP2CG|PP2CGAMMA|PPP2CG	2	2p23.3
Q9Y570	51400	PPME1	protein phosphatase methylesterase 1	PME-1	11	11q13.4
P62136-2	5499	PPP1CA	protein phosphatase 1, catalytic subunit, alpha isozyme	PP-1A|PP1A|PP1alpha|PPP1A	11	11q13
P62140	5500	PPP1CB	protein phosphatase 1, catalytic subunit, beta isozyme	HEL-S-80p|PP-1B|PP1B|PP1beta|PPP1CD	2	2p23
P36873-2	5501	PPP1CC	protein phosphatase 1, catalytic subunit, gamma isozyme	PP-1G|PP1C|PPP1G	12	12q24.1-q24.2
P67775	5515	PPP2CA	protein phosphatase 2, catalytic subunit, alpha isozyme	PP2Ac|PP2CA|PP2Calpha|RP-C	5	5q31.1
P62714	5516	PPP2CB	protein phosphatase 2, catalytic subunit, beta isozyme	PP2Abeta|PP2CB	8	8p12
P30154-2	5519	PPP2R1B	protein phosphatase 2, regulatory subunit A, beta	PP2A-Abeta|PR65B	11	11q23.2
Q13362-2	5527	PPP2R5C	protein phosphatase 2, regulatory subunit B', gamma	B56G|PR61G	14	14q32.31
Q16537	5529	PPP2R5E	protein phosphatase 2, regulatory subunit B', epsilon isoform	-	14	14q23.1
P60510	5531	PPP4C	protein phosphatase 4, catalytic subunit	PP-X|PP4|PP4C|PPH3|PPP4|PPX	16	16p11.2
P50897	5538	PPT1	palmitoyl-protein thioesterase 1	CLN1|INCL|PPT	1	1p32
Q06830	5052	PRDX1	peroxiredoxin 1	MSP23|NKEF-A|NKEFA|PAG|PAGA|PAGB|PRX1|PRXI|TDPX2	1	1p34.1
P32119	7001	PRDX2	peroxiredoxin 2	HEL-S-2a|NKEF-B|NKEFB|PRP|PRX2|PRXII|PTX1|TDPX1|TPX1|TSA	19	19p13.2
E9PH29	10935	PRDX3	peroxiredoxin 3	AOP-1|AOP1|HBC189|MER5|PRO1748|SP-22|prx-III	10	10q25-q26
P30041	9588	PRDX6	peroxiredoxin 6	1-Cys|AOP2|HEL-S-128m|NSGPx|PRX|aiPLA2|p29	1	1q25.1
Q8TCU6-3	57580	PREX1	phosphatidylinositol-3,4,5-trisphosphate-dependent Rac exchange factor 1	P-REX1	20	20q13.13
P49643	5558	PRIM2	primase, DNA, polypeptide 2 (58kDa)	PRIM2A|p58	6	6p12-p11.1
Q13131-2	5562	PRKAA1	protein kinase, AMP-activated, alpha 1 catalytic subunit	AMPK|AMPKa1	5	5p12
P17612	5566	PRKACA	protein kinase, cAMP-dependent, catalytic, alpha	PKACA|PPNAD4	19	19p13.1
B4DDT7	5571	PRKAG1	protein kinase, AMP-activated, gamma 1 non-catalytic subunit	AMPKG	12	12q12-q14
P10644	5573	PRKAR1A	protein kinase, cAMP-dependent, regulatory, type I, alpha	ACRDYS1|ADOHR|CAR|CNC|CNC1|PKR1|PPNAD1|PRKAR1|TSE1	17	17q24.2
P13861	5576	PRKAR2A	protein kinase, cAMP-dependent, regulatory, type II, alpha	PKR2|PRKAR2	3	3p21.3-p21.2
F5H1R5	5577	PRKAR2B	protein kinase, cAMP-dependent, regulatory, type II, beta	PRKAR2|RII-BETA	7	7q22
P14314-2	5589	PRKCSH	protein kinase C substrate 80K-H	AGE-R2|G19P1|PCLD|PKCSH|PLD1	19	19p13.2
P78527	5591	PRKDC	protein kinase, DNA-activated, catalytic polypeptide	DNA-PKcs|DNAPK|DNPK1|HYRC|HYRC1|IMD26|XRCC7|p350	8	8q11
G5E9B6	3276	PRMT1	protein arginine methyltransferase 1	ANM1|HCP1|HRMT1L2|IR1B4	19	19q13.3
P55345	3275	PRMT2	protein arginine methyltransferase 2	HRMT1L1	21	21q22.3
E7EVD1	9129	PRPF3	pre-mRNA processing factor 3	HPRP3|HPRP3P|PRP3|Prp3p|RP18|SNRNP90	1	1q21.1
Q8WWY3	26121	PRPF31	pre-mRNA processing factor 31	NY-BR-99|PRP31|RP11|SNRNP61	19	19q13.42
Q8NAV1	84950	PRPF38A	pre-mRNA processing factor 38A	Prp38	1	1p32.3
O43172-2	9128	PRPF4	pre-mRNA processing factor 4	HPRP4|HPRP4P|PRP4|Prp4p|RP70|SNRNP60	9	9q31-q33
O94906-2	24148	PRPF6	pre-mRNA processing factor 6	ANT-1|ANT1|C20orf14|Prp6|RP60|SNRNP102|TOM|U5-102K|hPrp6	20	20q13.33
Q6P2Q9	10594	PRPF8	pre-mRNA processing factor 8	HPRP8|PRP8|PRPC8|RP13|SNRNP220	17	17p13.3
P60891	5631	PRPS1	phosphoribosyl pyrophosphate synthetase 1	ARTS|CMTX5|DFN2|DFNX1|PPRibP|PRS-I|PRSI	X	Xq22.3
P11908-2	5634	PRPS2	phosphoribosyl pyrophosphate synthetase 2	PRSII	X	Xp22.2
Q14558-2	5635	PRPSAP1	phosphoribosyl pyrophosphate synthetase-associated protein 1	PAP39	17	17q24-q25
O60256	5636	PRPSAP2	phosphoribosyl pyrophosphate synthetase-associated protein 2	PAP41	17	17p11.2-p12
Q9Y617-2	29968	PSAT1	phosphoserine aminotransferase 1	EPIP|NLS2|PSA|PSAT|PSATD	9	9q21.2
P25786-2	5682	PSMA1	proteasome (prosome, macropain) subunit, alpha type, 1	HC2|HEL-S-275|NU|PROS30	11	11p15.1
P25788-2	5684	PSMA3	proteasome (prosome, macropain) subunit, alpha type, 3	HC8|PSC3	14	14q23
P28066	5686	PSMA5	proteasome (prosome, macropain) subunit, alpha type, 5	PSC5|ZETA	1	1p13
O14818-2	5688	PSMA7	proteasome (prosome, macropain) subunit, alpha type, 7	C6|HSPC|RC6-1|XAPC7	20	20q13.33
P62191	5700	PSMC1	proteasome (prosome, macropain) 26S subunit, ATPase, 1	P26S4|S4|p56	14	14q32.11
P35998	5701	PSMC2	proteasome (prosome, macropain) 26S subunit, ATPase, 2	MSS1|Nbla10058|S7	7	7q22.1-q22.3
P43686	5704	PSMC4	proteasome (prosome, macropain) 26S subunit, ATPase, 4	MIP224|RPT3|S6|TBP-7|TBP7	19	19q13.11-q13.13
P62195	5705	PSMC5	proteasome (prosome, macropain) 26S subunit, ATPase, 5	S8|SUG-1|SUG1|TBP10|TRIP1|p45|p45/SUG	17	17q23.3
P62333	5706	PSMC6	proteasome (prosome, macropain) 26S subunit, ATPase, 6	CADP44|HEL-S-73|P44|SUG2|p42	14	14q22.1
Q99460-2	5707	PSMD1	proteasome (prosome, macropain) 26S subunit, non-ATPase, 1	P112|Rpn2|S1	2	2q37.1
O00231	5717	PSMD11	proteasome (prosome, macropain) 26S subunit, non-ATPase, 11	Rpn6|S9|p44.5	17	17q11.2
O00232	5718	PSMD12	proteasome (prosome, macropain) 26S subunit, non-ATPase, 12	Rpn5|p55	17	17q24.2
O00487	10213	PSMD14	proteasome (prosome, macropain) 26S subunit, non-ATPase, 14	PAD1|POH1|RPN11	2	2q24.2
F5GZ16	5708	PSMD2	proteasome (prosome, macropain) 26S subunit, non-ATPase, 2	P97|RPN1|S2|TRAP2	3	3q27.1
P51665	5713	PSMD7	proteasome (prosome, macropain) 26S subunit, non-ATPase, 7	MOV34|P40|Rpn8|S12	16	16q22.3
B3KQ25	10197	PSME3	proteasome (prosome, macropain) activator subunit 3 (PA28 gamma; Ki)	HEL-S-283|Ki|PA28-gamma|PA28G|PA28gamma|REG-GAMMA	17	17q21
Q14997	23198	PSME4	proteasome (prosome, macropain) activator subunit 4	PA200	2	2p16.2
P26599-2	5725	PTBP1	polypyrimidine tract binding protein 1	HNRNP-I|HNRNPI|HNRPI|PTB|PTB-1|PTB-T|PTB2|PTB3|PTB4|pPTB	19	19p13.3
Q9UKA9-2	58155	PTBP2	polypyrimidine tract binding protein 2	PTBLP|brPTB|nPTB	1	1p21.3
Q96EY7	55037	PTCD3	pentatricopeptide repeat domain 3	MRP-S39	2	2p11.2
F5GY50	22949	PTGR1	prostaglandin reductase 1	LTB4DH|PGR1|ZADH3	9	9q31.3
H0YB16	5747	PTK2	protein tyrosine kinase 2	FADK|FAK|FAK1|FRNK|PPP1R71|p125FAK|pp125FAK	8	8q24.3
E9PFZ5	5754	PTK7	protein tyrosine kinase 7 (inactive)	CCK-4|CCK4	6	6p21.1-p12.2
P18031	5770	PTPN1	protein tyrosine phosphatase, non-receptor type 1	PTP1B	20	20q13.1-q13.2
Q12923-3	5783	PTPN13	protein tyrosine phosphatase, non-receptor type 13 (APO-1/CD95 (Fas)-associated phosphatase)	FAP-1|PNP1|PTP-BAS|PTP-BL|PTP1E|PTPL1|PTPLE|hPTP1E	4	4q21.3
C9JFM0	5803	PTPRZ1	protein tyrosine phosphatase, receptor-type, Z polypeptide 1	HPTPZ|HPTPzeta|PTP-ZETA|PTP18|PTPRZ|PTPZ|R-PTP-zeta-2|RPTPB|RPTPbeta|phosphacan	7	7q31.3
Q00577	5813	PURA	purine-rich element binding protein A	MRD31|PUR-ALPHA|PUR1|PURALPHA	5	5q31
Q96QR8	5814	PURB	purine-rich element binding protein B	PURBETA	7	7p13
B4DMU0	5831	PYCR1	pyrroline-5-carboxylate reductase 1	ARCL2B|ARCL3B|P5C|P5CR|PIG45|PP222|PRO3|PYCR	17	17q25.3
H0Y6C3	65263	PYCRL	pyrroline-5-carboxylate reductase-like	PYCR3	8	8q24.3
P11216	5834	PYGB	phosphorylase, glycogen; brain	GPBB	20	20p11.21
P47897	5859	QARS	glutaminyl-tRNA synthetase	GLNRS|MSCCA|PRO2195	3	3p21.31
Q96PU8-3	9444	QKI	QKI, KH domain containing, RNA binding	Hqk|QK|QK1|QK3|hqkI	6	6q26
Q9NXS2	54814	QPCTL	glutaminyl-peptide cyclotransferase-like	gQC	19	19q13.32
Q2TAL8	54870	QRICH1	glutamine-rich 1	-	3	3p21.31
P61026	10890	RAB10	RAB10, member RAS oncogene family	-	2	2p23.3
Q15907	9230	RAB11B	RAB11B, member RAS oncogene family	H-YPT3	19	19p13.2
Q6IQ22	201475	RAB12	RAB12, member RAS oncogene family	-	18	18p11.22
P51153	5872	RAB13	RAB13, member RAS oncogene family	GIG4	1	1q21.2
P61106	51552	RAB14	RAB14, member RAS oncogene family	FBP|RAB-14	9	9q33.2
Q9NP72	22931	RAB18	RAB18, member RAS oncogene family	RAB18LI1|WARBM3	10	10p12.1
P62820	5861	RAB1A	RAB1A, member RAS oncogene family	RAB1|YPT1	2	2p14
Q9H0U4	81876	RAB1B	RAB1B, member RAS oncogene family	-	11	11q12
Q9UL25	23011	RAB21	RAB21, member RAS oncogene family	-	12	12q21.1
Q9UL26	57403	RAB22A	RAB22A, member RAS oncogene family	-	20	20q13.32
P61019-2	5862	RAB2A	RAB2A, member RAS oncogene family	LHX|RAB2	8	8q12.1
Q8WUD1	84932	RAB2B	RAB2B, member RAS oncogene family	-	14	14q11.2
Q9H082	83452	RAB33B	RAB33B, member RAS oncogene family	SMC2	4	4q28
Q15286	11021	RAB35	RAB35, member RAS oncogene family	H-ray|RAB1C|RAY	12	12q24.31
Q9H2M9	25782	RAB3GAP2	RAB3 GTPase activating protein subunit 2 (non-catalytic)	RAB3-GAP150|RAB3GAP150|SPG69|WARBM2|p150	1	1q41
P61020	5869	RAB5B	RAB5B, member RAS oncogene family	-	12	12q13
P20340-2	5870	RAB6A	RAB6A, member RAS oncogene family	RAB6	11	11q13.3
P51149	7879	RAB7A	RAB7A, member RAS oncogene family	PRO2706|RAB7	3	3q21.3
P61006	4218	RAB8A	RAB8A, member RAS oncogene family	MEL|RAB8	19	19p13.1
Q92930	51762	RAB8B	RAB8B, member RAS oncogene family	-	15	15q22.2
P51151	9367	RAB9A	RAB9A, member RAS oncogene family	RAB9	X	Xp22.2
Q9Y3P9	23637	RABGAP1	RAB GTPase activating protein 1	GAPCENA|TBC1D11	9	9q34.11
Q5HYI8	285282	RABL3	RAB, member of RAS oncogene family-like 3	-	3	3q13.33
P63000-2	5879	RAC1	ras-related C3 botulinum toxin substrate 1 (rho family, small GTP binding protein Rac1)	MIG5|Rac-1|TC-25|p21-Rac1	7	7p22
P60763	5881	RAC3	ras-related C3 botulinum toxin substrate 3 (rho family, small GTP binding protein Rac3)	-	17	17q25.3
Q92878-2	10111	RAD50	RAD50 homolog, double strand break repair protein	NBSLD|RAD502|hRad50	5	5q31
P11233	5898	RALA	v-ral simian leukemia viral oncogene homolog A (ras related)	RAL	7	7p15-p13
B5MDF5	5901	RAN	RAN, member RAS oncogene family	ARA24|Gsp1|TC4	12	12q24.3
P49792	5903	RANBP2	RAN binding protein 2	ADANE|ANE1|IIAE3|NUP358|TRP1|TRP2	2	2q12.3
O60518	26953	RANBP6	RAN binding protein 6	-	9	9p24.1
P46060	5905	RANGAP1	Ran GTPase activating protein 1	Fug1|RANGAP|SD	22	22q13
B4DQI8	5908	RAP1B	RAP1B, member of RAS oncogene family	K-REV|RAL1B	12	12q14
G5E9P9	5910	RAP1GDS1	RAP1, GTP-GDP dissociation stimulator 1	GDS1|SmgGDS	4	4q23-q25
Q9Y3L5	57826	RAP2C	RAP2C, member of RAS oncogene family	-	X	Xq25
P54136-2	5917	RARS	arginyl-tRNA synthetase	ArgRS|DALRD1|HLD9	5	5q35.1
B4DTL2	5921	RASA1	RAS p21 protein activator (GTPase activating protein) 1	CM-AVM|CMAVM|GAP|PKWS|RASA|RASGAP|p120GAP|p120RASGAP	5	5q13.3
P50749	9770	RASSF2	Ras association (RalGDS/AF-6) domain family member 2	CENP-34|RASFADIN	20	20p13
F5H6G1	5925	RB1	retinoblastoma 1	OSRC|PPP1R130|RB|p105-Rb|pRb|pp110	13	13q14.2
Q09028-2	5928	RBBP4	retinoblastoma binding protein 4	NURF55|RBAP48|lin-53	1	1p35.1
B0QYV1	23543	RBFOX2	RNA binding protein, fox-1 homolog (C. elegans) 2	FOX2|Fox-2|HNRBP2|HRNBP2|RBM9|RTA|dJ106I20.3|fxh	22	22q13.1
Q96PK6	10432	RBM14	RNA binding motif protein 14	COAA|PSP2|SIP|SYTIP1|TMEM137	11	11q13.2
Q5T8P6-2	64062	RBM26	RNA binding motif protein 26	ARRS2|C13orf10|PPP1R132|PRO1777|SE70-2|ZC3H17	13	13q31.1
H0Y4X3	9584	RBM39	RNA binding motif protein 39	CAPER|CAPERalpha|FSAP59|HCC1|RNPC2	20	20q11.22
Q9BWF3	5936	RBM4	RNA binding motif protein 4	LARK|RBM4A|ZCCHC21|ZCRB3A	11	11q13
Q14257	5955	RCN2	reticulocalbin 2, EF-hand calcium binding domain	E6BP|ERC-55|ERC55|TCBP49	15	15q23
Q8IZ40	283248	RCOR2	REST corepressor 2	-	11	11q13.1
Q8TC12	51109	RDH11	retinol dehydrogenase 11 (all-trans/9-cis/11-cis)	ARSDR1|CGI82|HCBP12|MDT1|PSDR1|RALR1|RDJCSS|SCALD|SDR7C1	14	14q24.1
P46063	5965	RECQL	RecQ helicase-like	RECQL1|RecQ1	12	12p12
Q8IYK8	161253	REM2	RAS (RAD and GEM)-like GTP binding 2	-	14	14q11.2
Q9BWE0	29803	REPIN1	replication initiator 1	AP4|RIP60|ZNF464|Zfp464	7	7q36.1
P35250	5982	RFC2	replication factor C (activator 1) 2, 40kDa	RFC40	7	7q11.23
F8W9B4	5985	RFC5	replication factor C (activator 1) 5, 36.5kDa	RFC36	12	12q24.23
B5MDE0	91869	RFT1	RFT1 homolog	CDG1N	3	3p21.1
P48380-2	5991	RFX3	regulatory factor X, 3 (influences HLA class II expression)	-	9	9p24.2
Q15382	6009	RHEB	Ras homolog enriched in brain	RHEB2	7	7q36
P61586	387	RHOA	ras homolog family member A	ARH12|ARHA|RHO12|RHOH12	3	3p21.3
P62745	388	RHOB	ras homolog family member B	ARH6|ARHB|MST081|MSTP081|RHOH6	2	2p24
P08134	389	RHOC	ras homolog family member C	ARH9|ARHC|H9|RHOH9	1	1p13.1
H7BXZ6	55288	RHOT1	ras homolog family member T1	ARHT1|MIRO-1|MIRO1	17	17q11.2
Q8IXI1	89941	RHOT2	ras homolog family member T2	ARHT2|C16orf39|MIRO-2|MIRO2|RASL	16	16p13.3
Q9NPQ8-3	60626	RIC8A	RIC8 guanine nucleotide exchange factor A	RIC8	11	11p15.5
Q6NUQ1	60561	RINT1	RAD50 interactor 1	RINT-1	7	7q22.3
Q9Y508	55905	RNF114	ring finger protein 114	PSORS12|ZNF313	20	20q13.13
Q5VTR2	56254	RNF20	ring finger protein 20, E3 ubiquitin protein ligase	BRE1|BRE1A|hBRE1	9	9q22
O75150-3	9810	RNF40	ring finger protein 40, E3 ubiquitin protein ligase	BRE1B|RBP95|STARING	16	16p11.2-p11.1
Q5SYT8			Novel protein similar to Pre-B cell enhancing factor (PBEF) (Fragment) OS=Homo sapiens GN=RP11-92J19.4 PE=1 SV=1
P27694	6117	RPA1	replication protein A1, 70kDa	HSSB|MST075|REPA1|RF-A|RP-A|RPA70	17	17p13.3
Q9BWH6-2	26015	RPAP1	RNA polymerase II associated protein 1	-	15	15q15.1
P62906	4736	RPL10A	ribosomal protein L10a	CSA19|Csa-19|L10A|NEDD6	6	6p21.31
P62913-2	6135	RPL11	ribosomal protein L11	DBA7|GIG34|L11	1	1p36.1-p35
P30050	6136	RPL12	ribosomal protein L12	L12	9	9q34
P26373	6137	RPL13	ribosomal protein L13	BBC1|D16S444E|D16S44E|L13	16	16q24.3|17p11.2
P40429	23521	RPL13A	ribosomal protein L13a	L13A|TSTA1	19	19q13.3
P50914	9045	RPL14	ribosomal protein L14	CAG-ISL-7|CTG-B33|L14|RL14|hRL14	3	3p22-p21.2
P61313	6138	RPL15	ribosomal protein L15	DBA12|EC45|L15|RPL10|RPLY10|RPYL10	3	3p24.2
P18621	6139	RPL17	ribosomal protein L17	L17|PD-1|RPL23	18	18q21
Q07020	6141	RPL18	ribosomal protein L18	L18	19	19q13
P84098	6143	RPL19	ribosomal protein L19	L19	17	17q12
P46778	6144	RPL21	ribosomal protein L21	HYPT12|L21	13	13q12.2
P35268	6146	RPL22	ribosomal protein L22	EAP|HBP15|HBP15/L22|L22	1	1p36.31
P62829	9349	RPL23	ribosomal protein L23	L23|rpL17	17	17q
P62750	6147	RPL23A	ribosomal protein L23a	L23A|MDA20	17	17q11.2
P83731	6152	RPL24	ribosomal protein L24	HEL-S-310|L24	3	3q12
P61254	6154	RPL26	ribosomal protein L26	DBA11|L26	17	17p13
Q9UNX3	51121	RPL26L1	ribosomal protein L26-like 1	RPL26P1	5	5q35.1
P61353	6155	RPL27	ribosomal protein L27	L27	17	17q21
P46779	6158	RPL28	ribosomal protein L28	L28	19	19q13.4
P39023	6122	RPL3	ribosomal protein L3	ASC-1|L3|TARBP-B	22	22q13
E5RI99	6156	RPL30	ribosomal protein L30	L30	8	8q22
B7Z4C8	6160	RPL31	ribosomal protein L31	L31	2	2q11.2
D3YTB1	6161	RPL32	ribosomal protein L32	L32|PP9932	3	3p25-p24
P49207	6164	RPL34	ribosomal protein L34	L34	4	4q25
P42766	11224	RPL35	ribosomal protein L35	L35	9	9q34.1
Q9Y3U8	25873	RPL36	ribosomal protein L36	L36	19	19p13.3
P46777	6125	RPL5	ribosomal protein L5	DBA6|L5|MSTP030|PPP1R135	1	1p22.1
P18124	6129	RPL7	ribosomal protein L7	L7|humL7-1	8	8q21.11
P62424	6130	RPL7A	ribosomal protein L7a	L7A|SURF3|TRUP	9	9q34
P32969	6133	RPL9	ribosomal protein L9	L9|NPC-A-16	4	4p13
P04843	6184	RPN1	ribophorin I	OST1|RBPH1	3	3q21.3
P04844-2	6185	RPN2	ribophorin II	RIBIIR|RPN-II|RPNII|SWP1	20	20q12-q13.1
Q96P16-3	55197	RPRD1A	regulation of nuclear pre-mRNA domain containing 1A	HsT3101|P15RS	18	18q12.2
P46783	6204	RPS10	ribosomal protein S10	DBA9|S10	6	6p21.31
P62280	6205	RPS11	ribosomal protein S11	S11	19	19q13.3
P62277	6207	RPS13	ribosomal protein S13	S13	11	11p15
P62263	6208	RPS14	ribosomal protein S14	EMTB|S14	5	5q31-q33
P62841	6209	RPS15	ribosomal protein S15	RIG|S15	19	19p13.3
P62249	6217	RPS16	ribosomal protein S16	S16	19	19q13.1
P0CW22	6218	RPS17	ribosomal protein S17	DBA4|RPS17L|RPS17L1|RPS17L2|S17	15	15q
P62269	6222	RPS18	ribosomal protein S18	D6S218E|HKE3|KE-3|KE3|S18	6	6p21.3
P39019	6223	RPS19	ribosomal protein S19	DBA|DBA1|S19	19	19q13.2
P60866-2	6224	RPS20	ribosomal protein S20	S20	8	8q12
P62266	6228	RPS23	ribosomal protein S23	S23	5	5q14.2
E7EPK6	6229	RPS24	ribosomal protein S24	DBA3|S24	10	10q22
P62851	6230	RPS25	ribosomal protein S25	S25	11	11q23.3
P42677	6232	RPS27	ribosomal protein S27	MPS-1|MPS1|S27	1	1q21
P62979	6233	RPS27A	ribosomal protein S27a	CEP80|HEL112|S27A|UBA80|UBC|UBCEP1|UBCEP80	2	2p16
Q71UM5	51065	RPS27L	ribosomal protein S27-like	-	15	15q22.2
P23396	6188	RPS3	ribosomal protein S3	S3	11	11q13.3-q13.5
P61247	6189	RPS3A	ribosomal protein S3A	FTE1|MFTL|S3A	4	4q31.2-q31.3
P62701	6191	RPS4X	ribosomal protein S4, X-linked	CCG2|DXS306|RPS4|S4|SCAR|SCR10	X	Xq13.1
P46782	6193	RPS5	ribosomal protein S5	S5	19	19q13.4
P62753	6194	RPS6	ribosomal protein S6	S6	9	9p21
Q15418-2	6195	RPS6KA1	ribosomal protein S6 kinase, 90kDa, polypeptide 1	HU-1|MAPKAPK1A|RSK|RSK1|p90Rsk	1	1p
Q15349-2	6196	RPS6KA2	ribosomal protein S6 kinase, 90kDa, polypeptide 2	HU-2|MAPKAPK1C|RSK|RSK3|S6K-alpha|S6K-alpha2|p90-RSK3|pp90RSK3	6	6q27
P62081	6201	RPS7	ribosomal protein S7	DBA8|S7	2	2p25
Q5JR95	6202	RPS8	ribosomal protein S8	S8	1	1p34.1-p32
P46781	6203	RPS9	ribosomal protein S9	S9	19	19q13.4
C9J9K3	3921	RPSA	ribosomal protein SA	37LRP|67LR|ICAS|LAMBR|LAMR1|LBP|LBP/p40|LRP|LRP/LR|NEM/1CHD4|SA|lamR|p40	3	3p22.2
F5H7J5	57521	RPTOR	regulatory associated protein of MTOR, complex 1	KOG1|Mip1	17	17q25.3
Q92600	9125	RQCD1	RCD1 required for cell differentiation1 homolog (S. pombe)	CAF40|CNOT9|CT129|RCD-1|RCD1	2	2q35
B7Z5Z2	22800	RRAS2	related RAS viral (r-ras) oncogene homolog 2	TC21	11	11p15.2
P23921	6240	RRM1	ribonucleotide reductase M1	R1|RIR1|RR1	11	11p15.5
Q5JTH9-2	23223	RRP12	ribosomal RNA processing 12 homolog (S. cerevisiae)	KIAA0690	10	10q24.1
Q14684-2	23076	RRP1B	ribosomal RNA processing 1B	KIAA0179|NNP1L|Nnp1|PPP1R136|RRP1	21	21q22.3
O00442-2	8634	RTCA	RNA 3'-terminal phosphate cyclase	RPC|RTC1|RTCD1	1	1p21.2
Q92541	23168	RTF1	RTF1 homolog, Paf1/RNA polymerase II complex component	GTL7|KIAA0252	15	15q15.1
Q96T51	80230	RUFY1	RUN and FYVE domain containing 1	RABIP4|ZFYVE12	5	5q35.3
Q9Y265	8607	RUVBL1	RuvB-like AAA ATPase 1	ECP54|INO80H|NMP238|PONTIN|Pontin52|RVB1|TIH1|TIP49|TIP49A	3	3q21
Q9Y230	10856	RUVBL2	RuvB-like AAA ATPase 2	CGI-46|ECP51|INO80J|REPTIN|RVB2|TIH2|TIP48|TIP49B	19	19q13.3
Q9NZJ4	26278	SACS	sacsin molecular chaperone	ARSACS|DNAJC29|PPP1R138|SPAX6	13	13q12
Q9UBE0	10055	SAE1	SUMO1 activating enzyme subunit 1	AOS1|HSPC140|SUA1|UBLE1A	19	19q13.32
Q9NR31	56681	SAR1A	secretion associated, Ras related GTPase 1A	SAR1|SARA1|Sara|masra2	10	10q22.1
Q6SZW1	23098	SARM1	sterile alpha and TIR motif containing 1	MyD88-5|SAMD2|SARM	17	17q11
Q5T5C7	6301	SARS	seryl-tRNA synthetase	SERRS|SERS	1	1p13.3
O14828-2	10067	SCAMP3	secretory carrier membrane protein 3	C1orf3	1	1q21
Q8NBX0	51097	SCCPDH	saccharopine dehydrogenase (putative)	CGI-49|NET11	1	1q44
O00767	6319	SCD	stearoyl-CoA desaturase (delta-9-desaturase)	FADS5|MSTP008|SCD1|SCDOS	10	10q24.31
O75880	6341	SCO1	SCO1 cytochrome c oxidase assembly protein	SCOD1	17	17p13.1
Q14160-3	23513	SCRIB	scribbled planar cell polarity protein	CRIB1|SCRB1|SCRIB1|Vartul	8	8q24.3
F5H0S6	6383	SDC2	syndecan 2	CD362|HSPG|HSPG1|SYND2	8	8q22-q23
H0YK72	23478	SEC11A	SEC11 homolog A (S. cerevisiae)	1810012E07Rik|SEC11L1|SPC18|SPCS4A|sid2895	15	15q25.3
Q15437	10483	SEC23B	Sec23 homolog B (S. cerevisiae)	CDA-II|CDAII|CDAN2|HEMPAS	20	20p11.23
G5EA31	9632	SEC24C	SEC24 family member C	-	10	10q22.2
B4DR61	29927	SEC61A1	Sec61 alpha 1 subunit (S. cerevisiae)	HSEC61|SEC61|SEC61A	3	3q21.3
Q9H9S3-2	55176	SEC61A2	Sec61 alpha 2 subunit (S. cerevisiae)	-	10	10p14
Q9UGP8	11231	SEC63	SEC63 homolog (S. cerevisiae)	DNAJC23|ERdj2|PRO2507|SEC63L	6	6q21
Q9H4L4	26168	SENP3	SUMO1/sentrin/SMT3 specific peptidase 3	SMT3IP1|SSP3|Ulp1	17	17p13
B5MCX3	4735	SEPT2	septin 2	DIFF6|NEDD-5|NEDD5|Pnutl3|hNedd5	2	2q37
G3V1Q4	989	SEPT7	septin 7	CDC10|CDC3|NBLA02942|SEPT7A	7	7p14.2
P50454	871	SERPINH1	serpin peptidase inhibitor, clade H (heat shock protein 47), member 1, (collagen binding protein 1)	AsTP3|CBP1|CBP2|HSP47|OI10|PIG14|PPROM|RA-A47|SERPINH2|gp46	11	11q13.5
O15047	9739	SETD1A	SET domain containing 1A	KMT2F|Set1|Set1A	16	16p11.2
Q15428	8175	SF3A2	splicing factor 3a, subunit 2, 66kDa	PRP11|PRPF11|SAP62|SF3a66	19	19p13.3
Q12874	10946	SF3A3	splicing factor 3a, subunit 3, 60kDa	PRP9|PRPF9|SAP61|SF3a60	1	1p34.3
O75533	23451	SF3B1	splicing factor 3b, subunit 1, 155kDa	Hsh155|MDS|PRP10|PRPF10|SAP155|SF3b155	2	2q33.1
H0YCG1	10992	SF3B2	splicing factor 3b, subunit 2, 145kDa	Cus1|SAP145|SF3B145|SF3b1|SF3b150	11	11q13.1
Q15393	23450	SF3B3	splicing factor 3b, subunit 3, 130kDa	RSE1|SAP130|SF3b130|STAF130	16	16q22.1
Q9Y3B4	51639	SF3B6	splicing factor 3b, subunit 6, 14kDa	CGI-110|HSPC175|Ht006|P14|SAP14|SAP14a|SF3B14|SF3B14a	2	2p23
P23246	6421	SFPQ	splicing factor proline/glutamine-rich	POMP100|PPP1R140|PSF	1	1p34.3
Q9H9B4	94081	SFXN1	sideroflexin 1	-	5	5q35.3
Q9BWM7	81855	SFXN3	sideroflexin 3	BA108L7.2|SFX3	10	10q24.31
Q8TD22	94097	SFXN5	sideroflexin 5	BBG-TCC	2	2p13
O95470	8879	SGPL1	sphingosine-1-phosphate lyase 1	S1PL|SPL	10	10q21
Q9P0V3-2	23677	SH3BP4	SH3-domain binding protein 4	BOG25|TTP	2	2q37.1-q37.2
H0YIZ0	6472	SHMT2	serine hydroxymethyltransferase 2 (mitochondrial)	GLYA|HEL-S-51e|SHMT	12	12q12-q14
Q9UHJ6	23729	SHPK	sedoheptulokinase	CARKL|SHK	17	17p13
P53985	6566	SLC16A1	solute carrier family 16 (monocarboxylate transporter), member 1	HHF7|MCT|MCT1|MCT1D	1	1p12
P53007	6576	SLC25A1	solute carrier family 25 (mitochondrial carrier; citrate transporter), member 1	CTP|D2L2AD|SEA|SLC20A3	22	22q11.21
I3L1P8	8402	SLC25A11	solute carrier family 25 (mitochondrial carrier; oxoglutarate carrier), member 11	OGC|SLC20A4	17	17p13.3
O75746	8604	SLC25A12	solute carrier family 25 (aspartate/glutamate carrier), member 12	AGC1|ARALAR	2	2q24
Q9UJS0-2	10165	SLC25A13	solute carrier family 25 (aspartate/glutamate carrier), member 13	ARALAR2|CITRIN|CTLN2	7	7q21.3
Q9H936	79751	SLC25A22	solute carrier family 25 (mitochondrial carrier: glutamate), member 22	EIEE3|GC1|NET44	11	11p15.5
Q6NUK1-2	29957	SLC25A24	solute carrier family 25 (mitochondrial carrier; phosphate carrier), member 24	APC1|SCAMC-1	1	1p13.3
Q00325-2	5250	SLC25A3	solute carrier family 25 (mitochondrial carrier; phosphate carrier), member 3	OK/SW-cl.48|PHC|PTP	12	12q23
P05141	292	SLC25A5	solute carrier family 25 (mitochondrial carrier; adenine nucleotide translocator), member 5	2F1|AAC2|ANT2|T2|T3	X	Xq24
P12236	293	SLC25A6	solute carrier family 25 (mitochondrial carrier; adenine nucleotide translocator), member 6	AAC3|ANT|ANT 2|ANT 3|ANT3|ANT3Y	X|Y	Xp22.32 and Yp11.3
Q01650	8140	SLC7A5	solute carrier family 7 (amino acid transporter light chain, L system), member 5	4F2LC|CD98|D16S469E|E16|LAT1|MPE16|hLAT1	16	16q24.3
F5GZI1	8467	SMARCA5	SWI/SNF related, matrix associated, actin dependent regulator of chromatin, subfamily a, member 5	ISWI|SNF2H|WCRF135|hISWI|hSNF2H	4	4q31.1-q31.2
Q9H4L7-2	56916	SMARCAD1	SWI/SNF-related, matrix-associated actin-dependent regulator of chromatin, subfamily a, containing DEAD/H box 1	ADERM|ETL1|HEL1	4	4q22.3
Q12824	6598	SMARCB1	SWI/SNF related, matrix associated, actin dependent regulator of chromatin, subfamily b, member 1	BAF47|INI1|MRD15|PPP1R144|RDT|RTPS1|SNF5|SNF5L1|SWNTS1|Sfh1p|Snr1|hSNFS	22	22q11.23|22q11
Q92922	6599	SMARCC1	SWI/SNF related, matrix associated, actin dependent regulator of chromatin, subfamily c, member 1	BAF155|CRACC1|Rsc8|SRG3|SWI3	3	3p21.31
Q8TAQ2	6601	SMARCC2	SWI/SNF related, matrix associated, actin dependent regulator of chromatin, subfamily c, member 2	BAF170|CRACC2|Rsc8	12	12q13.2
Q96GM5	6602	SMARCD1	SWI/SNF related, matrix associated, actin dependent regulator of chromatin, subfamily d, member 1	BAF60A|CRACD1|Rsc6p	12	12q13-q14
Q6STE5-2	6604	SMARCD3	SWI/SNF related, matrix associated, actin dependent regulator of chromatin, subfamily d, member 3	BAF60C|CRACD3|Rsc6p	7	7q35-q36
B4DGM3	6605	SMARCE1	SWI/SNF related, matrix associated, actin dependent regulator of chromatin, subfamily e, member 1	BAF57	17	17q21.2
Q14683	8243	SMC1A	structural maintenance of chromosomes 1A	CDLS2|DXS423E|SB1.8|SMC1|SMC1L1|SMC1alpha|SMCB	X	Xp11.22-p11.21
O95347-2	10592	SMC2	structural maintenance of chromosomes 2	CAP-E|CAPE|SMC-2|SMC2L1	9	9q31.1
Q9UQE7	9126	SMC3	structural maintenance of chromosomes 3	BAM|BMH|CDLS3|CSPG6|HCAP|SMC3L1	10	10q25
Q9NTJ3	10051	SMC4	structural maintenance of chromosomes 4	CAP-C|CAPC|SMC-4|SMC4L1|hCAP-C	3	3q26.1
A6NHR9	23347	SMCHD1	structural maintenance of chromosomes flexible hinge domain containing 1	-	18	18p11.32
Q86US8	23293	SMG6	SMG6 nonsense mediated mRNA decay factor	C17orf31|EST1A|SMG-6|hSMG5/7a	17	17p13.3
Q9H0W8-2	56006	SMG9	SMG9 nonsense mediated mRNA decay factor	C19orf61|F17127_1	19	19q13.31
Q9H4F8-2	64093	SMOC1	SPARC related modular calcium binding 1	OAS	14	14q24.2
B4DM23	55627	SMPD4	sphingomyelin phosphodiesterase 4, neutral membrane (neutral sphingomyelinase-3)	NET13|NSMASE-3|NSMASE3	2	2q21.1
P52788	6611	SMS	spermine synthase	MRSR|SPMSY|SRS|SpS	X	Xp22.1
Q7KZF4	27044	SND1	staphylococcal nuclease and tudor domain containing 1	TDRD11|p100	7	7q31.3
O75643	23020	SNRNP200	small nuclear ribonucleoprotein 200kDa (U5)	ASCC3L1|BRR2|HELIC2|RP33|U5-200KD	2	2q11.2
P09661	6627	SNRPA1	small nuclear ribonucleoprotein polypeptide A'	Lea1	15	15q26.3
P08579	6629	SNRPB2	small nuclear ribonucleoprotein polypeptide B	Msl1	20	20p12.1
P62314	6632	SNRPD1	small nuclear ribonucleoprotein D1 polypeptide 16kDa	HsT2456|SMD1|SNRPD|Sm-D1	18	18q11.2
P62316	6633	SNRPD2	small nuclear ribonucleoprotein D2 polypeptide 16.5kDa	SMD2|SNRPD1|Sm-D2	19	19q13.2
B3KVR1	6638	SNRPN	small nuclear ribonucleoprotein polypeptide N	HCERN3|PWCR|RT-LI|SM-D|SMN|SNRNP-N|SNURF-SNRPN|sm-N	15	15q11.2
H0Y2M5	6642	SNX1	sorting nexin 1	HsT17379|VPS5	15	15q22.31
O60749	6643	SNX2	sorting nexin 2	TRG-9	5	5q23
Q96L92-2	81609	SNX27	sorting nexin family member 27	MRT1|MY014	1	1q21.3
O95219	8723	SNX4	sorting nexin 4	ATG24B	3	3q21.2
Q9UNH7	58533	SNX6	sorting nexin 6	MSTP010|TFAF2	14	14q13.1
O94964-2	140710	SOGA1	suppressor of glucose, autophagy associated 1	C20orf117|KIAA0889|SOGA	20	20q11.23
Q5TF21	387104	SOGA3	SOGA family member 3	C6orf174|dJ403A15.3	6	6q22.33
O00570	6656	SOX1	SRY (sex determining region Y)-box 1	-	13	13q34
P48431	6657	SOX2	SRY (sex determining region Y)-box 2	ANOP3|MCOPS3	3	3q26.3-q27
P41225	6658	SOX3	SRY (sex determining region Y)-box 3	GHDX|MRGH|PHP|PHPX|SOXB	X	Xq27.1
Q8NB90-2	166378	SPATA5	spermatogenesis associated 5	AFG2|SPAF	4	4q28.1
Q9BVQ7-2	79029	SPATA5L1	spermatogenesis associated 5-like 1	-	15	15q21.1
Q9HBM1	57405	SPC25	SPC25, NDC80 kinetochore complex component	AD024|SPBC25|hSpc25	2	2q31.1
Q15005	9789	SPCS2	signal peptidase complex subunit 2 homolog (S. cerevisiae)	-	11	11q13.4
P61009	60559	SPCS3	signal peptidase complex subunit 3 homolog (S. cerevisiae)	PRO3567|SPC22/23|SPC3|YLR066W	4	4q34.2
Q8N0X7	23111	SPG20	spastic paraplegia 20 (Troyer syndrome)	SPARTIN|TAHCCP1	13	13q13.3
O15269	10558	SPTLC1	serine palmitoyltransferase, long chain base subunit 1	HSAN1|HSN1|LBC1|LCB1|SPT1|SPTI	9	9q22.2
O43295-2	9901	SRGAP3	SLIT-ROBO Rho GTPase activating protein 3	ARHGAP14|MEGAP|SRGAP2|WRP	3	3p25.3
P19623	6723	SRM	spermidine synthase	PAPT|SPDSY|SPS1|SRML1	1	1p36-p22
P37108	6727	SRP14	signal recognition particle 14kDa (homologous Alu RNA binding protein)	ALURBP	15	15q22
P09132	6728	SRP19	signal recognition particle 19kDa	-	5	5q21-q22
O76094	6731	SRP72	signal recognition particle 72kDa	BMFF|BMFS1|HEL103	4	4q11
P08240	6734	SRPR	signal recognition particle receptor (docking protein)	DP|Sralpha	11	11q24.2
Q9GZT4	63826	SRR	serine racemase	ILV1|ISO1	17	17p13
Q8IYB3-2	10250	SRRM1	serine/arginine repetitive matrix 1	160-KD|POP101|SRM160	1	1p36.11
Q9BXP5-2	51593	SRRT	serrate, RNA effector molecule	ARS2|ASR2|serrate	7	7q21
B4E241	6428	SRSF3	serine/arginine-rich splicing factor 3	SFRS3|SRp20	6	6p21
Q13243-3	6430	SRSF5	serine/arginine-rich splicing factor 5	HRS|SFRS5|SRP40	14	14q24
Q13247-3	6431	SRSF6	serine/arginine-rich splicing factor 6	B52|HEL-S-91|SFRS6|SRP55	20	20q12-q13.1
P05455	6741	SSB	Sjogren syndrome antigen B (autoantigen La)	LARP3|La|La/SSB	2	2q31.1
E7EUY5	6742	SSBP1	single-stranded DNA binding protein 1, mitochondrial	Mt-SSB|SOSS-B1|SSBP|mtSSB	7	7q34
B4E2P2	6747	SSR3	signal sequence receptor, gamma (translocon-associated protein gamma)	TRAPG	3	3q25.31
P51571	6748	SSR4	signal sequence receptor, delta	CDG1Y|TRAPD	X	Xq28
Q8N3U4-2	10735	STAG2	stromal antigen 2	SA-2|SA2|SCC3B|bA517O1.1	X	Xq25
P42224	6772	STAT1	signal transducer and activator of transcription 1, 91kDa	CANDF7|IMD31A|IMD31B|IMD31C|ISGF-3|STAT91	2	2q32.2
P40763-2	6774	STAT3	signal transducer and activator of transcription 3 (acute-phase response factor)	ADMIO|APRF|HIES	17	17q21.31
P51692	6777	STAT5B	signal transducer and activator of transcription 5B	STAT5	17	17q11.2
E5RJN7	27067	STAU2	staufen double-stranded RNA binding protein 2	39K2|39K3	8	8q21.11
B4DDH2	65975	STK33	serine/threonine kinase 33	-	11	11p15.3
Q13043-2	6789	STK4	serine/threonine kinase 4	KRS2|MST1|TIIAC|YSK3	20	20q11.2-q13.2
B4DNJ6	11171	STRAP	serine/threonine kinase receptor associated protein	MAWD|PT-WD|UNRIP	12	12p12.3
F5GYK2	29888	STRN4	striatin, calmodulin binding protein 4	ZIN|zinedin	19	19q13.2
P46977	3703	STT3A	STT3A, subunit of the oligosaccharyltransferase complex (catalytic)	ITM1|STT3-A|TMC	11	11q23.3
Q8TCJ2	201595	STT3B	STT3B, subunit of the oligosaccharyltransferase complex (catalytic)	CDG1X|SIMP|STT3-B	3	3p23
B4DKR0	6811	STX5	syntaxin 5	SED5|STX5A	11	11q12.3
P61764	6812	STXBP1	syntaxin binding protein 1	MUNC18-1|NSEC1|P67|RBSEC1|UNC18	9	9q34.1
O00186	6814	STXBP3	syntaxin binding protein 3	MUNC18-3|MUNC18C|PSP|UNC-18C	1	1p13.3
F5GXC8	8803	SUCLA2	succinate-CoA ligase, ADP-forming, beta subunit	A-BETA|MTDPS5|SCS-betaA	13	13q14.2
P53597	8802	SUCLG1	succinate-CoA ligase, alpha subunit	GALPHA|MTDPS9|SUCLA1	2	2p11.2
Q8IX01-3	10147	SUGP2	SURP and G patch domain containing 2	SFRS14	19	19p12
Q9Y5B9	11198	SUPT16H	suppressor of Ty 16 homolog (S. cerevisiae)	CDC68|FACTP140|SPT16|SPT16/CDC68	14	14q11.2
Q15526-2	6834	SURF1	surfeit 1	-	9	9q34.2
Q7L0J3-2	9900	SV2A	synaptic vesicle glycoprotein 2A	SV2	1	1q21.2
Q92797	8189	SYMPK	symplekin	SPK|SYM	19	19q13.3
Q8WXH0-2	23224	SYNE2	spectrin repeat containing, nuclear envelope 2	EDMD5|NUA|NUANCE|Nesp2|Nesprin-2|SYNE-2|TROPH	14	14q23.2
Q15750-2	10454	TAB1	TGF-beta activated kinase 1/MAP3K7 binding protein 1	3'-Tab1|MAP3K7IP1	22	22q13.1
Q9Y6J9	10629	TAF6L	TAF6-like RNA polymerase II, p300/CBP-associated factor (PCAF)-associated factor, 65kDa	PAF65A	11	11q12.3
P37837	6888	TALDO1	transaldolase 1	TAL|TAL-H|TALDOR|TALH	11	11p15.5-p15.4
Q13148-2	23435	TARDBP	TAR DNA binding protein	ALS10|TDP-43	1	1p36.22
B4DEG8	6897	TARS	threonyl-tRNA synthetase	ThrRS	5	5p13.2
Q9BW92	80222	TARS2	threonyl-tRNA synthetase 2, mitochondrial (putative)	COXPD21|TARSL1|thrRS	1	1q21.3
Q8TC07-2	64786	TBC1D15	TBC1 domain family, member 15	RAB7-GAP	12	12q21.1
Q66K14-2	23061	TBC1D9B	TBC1 domain family, member 9B (with GRAM domain)	-	5	5q35.3
Q9BTW9-4	6904	TBCD	tubulin folding cofactor D	SSD-1|tfcD	17	17q25.3
Q9Y4C2-2	9747	TCAF1	TRPM8 channel-associated factor 1	FAM115A	7	7q35
O14776-2	10915	TCERG1	transcription elongation regulator 1	CA150|TAF2S|Urn1	5	5q31
P17987	6950	TCP1	t-complex 1	CCT-alpha|CCT1|CCTa|D6S230E|TCP-1-alpha	6	6q25.3-q26
Q9Y4R8	9894	TELO2	telomere maintenance 2	CLK2|TEL2	16	16p13.3
P02786	7037	TFRC	transferrin receptor	CD71|T9|TFR|TFR1|TR|TRFR|p90	3	3q29
Q8NI27	57187	THOC2	THO complex 2	CXorf3|THO2|dJ506G2.1|hTREX120	X	Xq25-q26.3
P52888	7064	THOP1	thimet oligopeptidase 1	EP24.15|MEPD_HUMAN|MP78|TOP	19	19p13.3
Q9NXG2	55623	THUMPD1	THUMP domain containing 1	-	16	16p12.3
Q3ZCQ8-2	92609	TIMM50	translocase of inner mitochondrial membrane 50 homolog (S. cerevisiae)	TIM50|TIM50L	19	19q13.2
Q3LXA3	26007	TKFC	triokinase/FMN cyclase	DAK|NET45	11	11q12.2
E9PLS9	7108	TM7SF2	transmembrane 7 superfamily member 2	ANG1|DHCR14A|NET47	11	11q13
Q9UM00	54499	TMCO1	transmembrane and coiled-coil domains 1	HP10122|PCIA3|PNAS-136|TMCC4	1	1q24.1
Q13445	11018	TMED1	transmembrane emp24 protein transport domain containing 1	IL1RL1LG|Il1rl1l|Tp24	19	19p13.2
P49755	10972	TMED10	transmembrane emp24-like trafficking protein 10 (yeast)	P24(DELTA)|S31I125|S31III125|TMP21|Tmp-21-I|p23	14	14q24.3
B4DP27	10959	TMED2	transmembrane emp24 domain trafficking protein 2	P24A|RNP24|p24	12	12q24.31
Q7Z7H5-2	222068	TMED4	transmembrane emp24 protein transport domain containing 4	ERS25|GMP25iso|HNLF|p24alpha3	7	7p13
Q9BVK6	54732	TMED9	transmembrane emp24 protein transport domain containing 9	GMP25|HSGP25L2G|p25	5	5q35.3
Q8IYR6	8577	TMEFF1	transmembrane protein with EGF-like and two follistatin-like domains 1	C9orf2|CT120.1|H7365|TR-1	9	9q31
Q9H061	84233	TMEM126A	transmembrane protein 126A	OPA7	11	11q14.1
Q5BJF2	27346	TMEM97	transmembrane protein 97	MAC30	17	17q11.2
Q9NZR1	29767	TMOD2	tropomodulin 2 (neuronal)	N-TMOD|NTMOD	15	15q21.2
P42167-2	7112	TMPO	thymopoietin	CMD1T|LAP2|LEMD4|PRO0868|TP	12	12q22
Q6ZXV5-2	160418	TMTC3	transmembrane and tetratricopeptide repeat containing 3	SMILE	12	12q21.32
Q92973-2	3842	TNPO1	transportin 1	IPO2|KPNB2|MIP|MIP1|TRN	5	5q13.2
Q9Y5L0-3	23534	TNPO3	transportin 3	IPO12|LGMD1F|MTR10A|TRN-SR|TRN-SR2|TRNSR	7	7q32.1
O96008	10452	TOMM40	translocase of outer mitochondrial membrane 40 homolog (yeast)	C19orf1|D19S1177E|PER-EC1|PEREC1|TOM40	19	19q13
E7EW96	1861	TOR1A	torsin family 1, member A (torsin A)	DQ2|DYT1	9	9q34
A6NNK5	7158	TP53BP1	tumor protein p53 binding protein 1	53BP1|p202|p53BP1	15	15q15-q21
Q96S44	112858	TP53RK	TP53 regulating kinase	BUD32|C20orf64|Nori-2|Nori-2p|PRPK|dJ101A2	20	20q13.2
B7Z596	7168	TPM1	tropomyosin 1 (alpha)	C15orf13|CMD1Y|CMH3|HTM-alpha|LVNC9|TMSA	15	15q22.1
Q5VU58	7170	TPM3	tropomyosin 3	CAPM1|CFTD|HEL-189|HEL-S-82p|NEM1|OK/SW-cl.5|TM-5|TM3|TM30|TM30nm|TM5|TPMsk3|TRK|hscp30	1	1q21.2
P67936	7171	TPM4	tropomyosin 4	HEL-S-108	19	19p13.1
B4DSE2	1200	TPP1	tripeptidyl peptidase I	CLN2|GIG1|LPIC|SCAR7|TPP-1	11	11p15
Q5VZU9	7174	TPP2	tripeptidyl peptidase II	TPP-2	13	13q32-q33
Q9Y4K3	7189	TRAF6	TNF receptor-associated factor 6, E3 ubiquitin protein ligase	MGC:3310|RNF85	11	11p12
Q12931	10131	TRAP1	TNF receptor-associated protein 1	HSP 75|HSP75|HSP90L|TRAP-1	16	16p13.3
Q8IUR0	126003	TRAPPC5	trafficking protein particle complex 5	TRS31	19	19p13.2
Q13263	10155	TRIM28	tripartite motif containing 28	KAP1|PPP1R157|RNF96|TF1B|TIF1B	19	19q13.4
H0Y612	51592	TRIM33	tripartite motif containing 33	ECTO|PTC7|RFG7|TF1G|TIF1G|TIF1GAMMA|TIFGAMMA	1	1p13.1
Q9NQ86	55521	TRIM36	tripartite motif containing 36	HAPRIN|RBCC728|RNF98	5	5q22.3
Q2Q1W2	131405	TRIM71	tripartite motif containing 71, E3 ubiquitin protein ligase	LIN-41|LIN41	3	3p22.3
Q14CA3	9320	TRIP12	thyroid hormone receptor interactor 12	TRIP-12|ULF	2	2q36.3
Q15645	9319	TRIP13	thyroid hormone receptor interactor 13	16E1BP	5	5p15.33
Q7L0Y3	54931	TRMT10C	tRNA methyltransferase 10 homolog C (S. cerevisiae)	HNYA|MRPP1|RG9MTD1	3	3q12.3
Q96Q11-2	51095	TRNT1	tRNA nucleotidyl transferase, CCA-adding, 1	CCA1|CGI-47|MtCCA|SIFD	3	3p25.1
Q5LJ98	6738	TROVE2	TROVE domain family, member 2	RO60|RORNP|SSA2	1	1q31
Q8WWH5	142940	TRUB1	TruB pseudouridine (psi) synthase family member 1	PUS4	10	10q25.3
H3BMQ0	7249	TSC2	tuberous sclerosis 2	LAM|PPP1R160|TSC4	16	16p13.3
A0AVF1	79989	TTC26	tetratricopeptide repeat domain 26	DYF13|dyf-13	7	7q34
Q6P3X3	55622	TTC27	tetratricopeptide repeat domain 27	-	2	2p22.3
Q96AY4	23331	TTC28	tetratricopeptide repeat domain 28	TPRBK	22	22q12.1
Q6PGP7	9652	TTC37	tetratricopeptide repeat domain 37	KIAA0372|Ski3|THES	5	5q15
B1AH89	23170	TTLL12	tubulin tyrosine ligase-like family member 12	dJ526I14.2	22	22q13.31
G3V1U9	7846	TUBA1A	tubulin, alpha 1a	B-ALPHA-1|LIS3|TUBA3	12	12q13.12
P68363	10376	TUBA1B	tubulin, alpha 1b	K-ALPHA-1	12	12q13.12
Q13885	7280	TUBB2A	tubulin, beta 2A class IIa	CDCBM5|TUBB|TUBB2	6	6p25
Q9BVA1	347733	TUBB2B	tubulin, beta 2B class IIb	PMGYSA|bA506K6.1	6	6p25
Q13509	10381	TUBB3	tubulin, beta 3 class III	CDCBM|CDCBM1|CFEOM3|CFEOM3A|FEOM3|TUBB4|beta-4	16	16q24.3
P04350	10382	TUBB4A	tubulin, beta 4A class IVa	DYT4|TUBB4|beta-5	19	19p13.3
P68371	10383	TUBB4B	tubulin, beta 4B class IVb	Beta2|TUBB2|TUBB2C	9	9q34
Q9BUF5	84617	TUBB6	tubulin, beta 6 class V	HsT1601|TUBB-5	18	18p11.21
Q96CW5-2	10426	TUBGCP3	tubulin, gamma complex associated protein 3	104p|GCP3|Grip104|SPBC98|Spc98|Spc98p	13	13q34
P49411	7284	TUFM	Tu translation elongation factor, mitochondrial	COXPD4|EF-TuMT|EFTU|P43	16	16p11.2
D6RA37	7991	TUSC3	tumor suppressor candidate 3	D8S1992|M33|MRT22|MRT7|N33|OST3A	8	8p22
P04818	7298	TYMS	thymidylate synthetase	HST422|TMS|TS	18	18p11.32
Q01081	7307	U2AF1	U2 small nuclear RNA auxiliary factor 1	FP793|RN|RNU2AF1|U2AF35|U2AFBP	21	21q22.3
P22314	7317	UBA1	ubiquitin-like modifier activating enzyme 1	A1S9|A1S9T|A1ST|AMCX1|CFAP124|GXP1|POC20|SMAX2|UBA1A|UBE1|UBE1X	X	Xp11.23
Q9UBT2	10054	UBA2	ubiquitin-like modifier activating enzyme 2	ARX|HRIHFB2115|SAE2	19	19q12
E7EQ61	79876	UBA5	ubiquitin-like modifier activating enzyme 5	THIFP1|UBE1DC1	3	3q22.1
F8W9C2	7337	UBE3A	ubiquitin protein ligase E3A	ANCR|AS|E6-AP|EPVE6AP|HPVE6A	15	15q11.2
Q14139-2	9354	UBE4A	ubiquitination factor E4A	E4|UBOX2|UFD2	11	11q23.3
O95155-2	10277	UBE4B	ubiquitination factor E4B	E4|HDNB1|UBOX3|UFD2|UFD2A	1	1p36.3
Q8WVY7	134510	UBLCP1	ubiquitin-like domain containing CTD phosphatase 1	CPUB1	5	5q33.3
Q5T4S7-2	23352	UBR4	ubiquitin protein ligase E3 component n-recognin 4	RBAF600|ZUBR1|p600	1	1p36.13
E7EMW7	51366	UBR5	ubiquitin protein ligase E3 component n-recognin 5	DD5|EDD|EDD1|HYD	8	8q22
O94874	23376	UFL1	UFM1-specific ligase 1	KIAA0776|Maxer|NLBP|RCAD	6	6q16.1
O60701	7358	UGDH	UDP-glucose 6-dehydrogenase	GDH|UDP-GlcDH|UDPGDH|UGD	4	4p15.1
Q9NYU2-2	56886	UGGT1	UDP-glucose glycoprotein glucosyltransferase 1	HUGT1|UGCGL1|UGT1	2	2q14.3
Q9H3U1-2	55898	UNC45A	unc-45 myosin chaperone A	GC-UNC45|GCUNC-45|GCUNC45|IRO039700|SMAP-1|SMAP1|UNC-45A	15	15q26.1
Q92900-2	5976	UPF1	UPF1 regulator of nonsense transcripts homolog (yeast)	HUPF1|NORF1|RENT1|pNORF1|smg-2	19	19p13.11
P31930	7384	UQCRC1	ubiquinol-cytochrome c reductase core protein I	D3S3191|QCR1|UQCR1	3	3p21.3
P47985	7386	UQCRFS1	ubiquinol-cytochrome c reductase, Rieske iron-sulfur polypeptide 1	RIP1|RIS1|RISP|UQCR5	19	19q12
O14949	27089	UQCRQ	ubiquinol-cytochrome c reductase, complex III subunit VII, 9.5kDa	MC3DN4|QCR8|QP-C|QPC|UQCR7	5	5q31.1
O60763-2	8615	USO1	USO1 vesicle transport factor	P115|TAP|VDP	4	4q21.1
Q14694-2	9100	USP10	ubiquitin specific peptidase 10	UBPO	16	16q24.1
G5E9A6	8237	USP11	ubiquitin specific peptidase 11	UHX1	X	Xp11.23
A6NJA2	9097	USP14	ubiquitin specific peptidase 14 (tRNA-guanine transglycosylase)	TGT	18	18p11.32
Q9UPT9-2	23326	USP22	ubiquitin specific peptidase 22	USP3L	17	17p11.2
E9PM46	55031	USP47	ubiquitin specific peptidase 47	TRFP	11	11p15.3
P45974-2	8078	USP5	ubiquitin specific peptidase 5 (isopeptidase T)	ISOT	12	12p13
F5H8E5	7874	USP7	ubiquitin specific peptidase 7 (herpes virus-associated)	HAUSP|TEF1	16	16p13.3
Q93008-1	8239	USP9X	ubiquitin specific peptidase 9, X-linked	DFFRX|FAF|FAM|MRX99	X	Xp11.4
Q08AM6	55697	VAC14	Vac14 homolog (S. cerevisiae)	ArPIKfyve|TAX1BP2|TRX	16	16q22.1
P21796	7416	VDAC1	voltage-dependent anion channel 1	PORIN|VDAC-1	5	5q31
F5H740	7419	VDAC3	voltage-dependent anion channel 3	HD-VDAC3|VDAC-3	8	8p11.2
P08670	7431	VIM	vimentin	CTRCT30|HEL113	10	10p13
Q9H269	64601	VPS16	vacuolar protein sorting 16 homolog (S. cerevisiae)	hVPS16	20	20p13
Q9P253	57617	VPS18	vacuolar protein sorting 18 homolog (S. cerevisiae)	PEP3	15	15q14-q15
B3KQF6	26276	VPS33B	vacuolar protein sorting 33 homolog B (yeast)	-	15	15q26.1
Q96QK1	55737	VPS35	VPS35 retromer complex component	MEM3|PARK17	16	16q12
Q9UN37	27183	VPS4A	vacuolar protein sorting 4 homolog A (S. cerevisiae)	SKD1|SKD1A|SKD2|VPS4|VPS4-1	16	16q22.1
Q9UID3	738	VPS51	vacuolar protein sorting 51 homolog (S. cerevisiae)	ANG2|ANG3|C11orf2|C11orf3|FFR	11	11q13
Q5VIR6-4	55275	VPS53	vacuolar protein sorting 53 homolog (S. cerevisiae)	HCCS1|PCH2E|hVps53L|pp13624	17	17p13.3
Q8IZQ1-2	23001	WDFY3	WD repeat and FYVE domain containing 3	ALFY|ZFYVE25	4	4q21.23
P61964	11091	WDR5	WD repeat domain 5	BIG-3|CFAP89|SWD3	9	9q34
Q6UXN9	80335	WDR82	WD repeat domain 82	MST107|MSTP107|PRO2730|PRO34047|SWD2|TMEM113|WDR82A	3	3p21.2
O76024	7466	WFS1	Wolfram syndrome 1 (wolframin)	CTRCT41|WFRS|WFS|WFSL	4	4p16.1
B3KVH1	58525	WIZ	widely interspaced zinc finger motifs	ZNF803	19	19p13.1
B3KT25	56897	WRNIP1	Werner helicase interacting protein 1	WHIP|bA420G6.2	6	6p25.2
G5E9Y2	7511	XPNPEP1	X-prolyl aminopeptidase (aminopeptidase P) 1, soluble	APP1|SAMP|XPNPEP|XPNPEPL|XPNPEPL1	10	10q25.3
O14980	7514	XPO1	exportin 1	CRM1|emb|exp1	2	2p15
F2Z2X4	64328	XPO4	exportin 4	exp4	13	13q11
Q9HAV4	57510	XPO5	exportin 5	exp5	6	6p21.1
D3DWF9	23214	XPO6	exportin 6	EXP6|RANBP20	16	16p11.2
E7ESC6	23039	XPO7	exportin 7	EXP7|RANBP16	8	8p21
O43592	11260	XPOT	exportin, tRNA	XPO3	12	12q14.2
P13010	7520	XRCC5	X-ray repair complementing defective repair in Chinese hamster cells 5 (double-strand-break rejoining)	KARP-1|KARP1|KU80|KUB2|Ku86|NFIV	2	2q35
P12956	2547	XRCC6	X-ray repair complementing defective repair in Chinese hamster cells 6	CTC75|CTCBF|G22P1|KU70|ML8|TLAA	22	22q13.2
P54577	8565	YARS	tyrosyl-tRNA synthetase	CMTDIC|TYRRS|YRS|YTS	1	1p35.1
B4DNM1	10730	YME1L1	YME1-like 1 ATPase	FTSH|MEG4|PAMP|YME1L	10	10p14
P31946-2	7529	YWHAB	tyrosine 3-monooxygenase/tryptophan 5-monooxygenase activation protein, beta	GW128|HEL-S-1|HS1|KCIP-1|YWHAA	20	20q13.1
P62258-2	7531	YWHAE	tyrosine 3-monooxygenase/tryptophan 5-monooxygenase activation protein, epsilon	14-3-3E|HEL2|KCIP-1|MDCR|MDS	17	17p13.3
P61981	7532	YWHAG	tyrosine 3-monooxygenase/tryptophan 5-monooxygenase activation protein, gamma	14-3-3GAMMA|PPP1R170	7	7q11.23
Q04917	7533	YWHAH	tyrosine 3-monooxygenase/tryptophan 5-monooxygenase activation protein, eta	YWHA1	22	22q12.3
P27348	10971	YWHAQ	tyrosine 3-monooxygenase/tryptophan 5-monooxygenase activation protein, theta	14-3-3|1C5|HS1	2	2p25.1
P63104	7534	YWHAZ	tyrosine 3-monooxygenase/tryptophan 5-monooxygenase activation protein, zeta	14-3-3-zeta|HEL-S-3|HEL4|KCIP-1|YWHAD	8	8q23.1
E7ERS3	124245	ZC3H18	zinc finger CCCH-type containing 18	NHN1	16	16q24.2
Q9UPT8	23211	ZC3H4	zinc finger CCCH-type containing 4	C19orf7	19	19q13.32
Q14202-2	9203	ZMYM3	zinc finger, MYM-type 3	DXS6673E|MYM|XFIM|ZNF198L2|ZNF261	X	Xq13.1
H0Y3M2	7756	ZNF207	zinc finger protein 207	BuGZ	17	17q11.2
Q9P2Y4	51222	ZNF219	zinc finger protein 219	ZFP219	14	14q11
G3XAG1	84450	ZNF512	zinc finger protein 512	-	2	2p23
Q8NAF0	163033	ZNF579	zinc finger protein 579	-	19	19q13.42

## Sheet: GO Cellular component
Dataset EV 1. Gene ontology analysis of aggregated proteins, Cellular component. Relates to Figure EV2.
	Reference list (total proteome)	Aggregated proteins								Reference list (Abundant proteins)	Aggregated proteins
Uniquely Mapped IDs:	6490 out of 6596	1289 out of 1318							Uniquely Mapped IDS:	3477 out of 3553	1289 out of 1318
Unmapped IDs:	149	14							Unmapped IDs:	95	14
Multiple mapping information:	381	46							Multiple mapping information:	150	46
Analysis Type: PANTHER Overrepresentation Test (Released 2019-07-11)									Analysis Type: PANTHER Overrepresentation Test (Released 20190711)
Annotation Version and Release Date: Gene Ontology database (Released 2019-12-09)									Annotation Version and Release Date: GO Ontology database Released 2019-12-09
GO Cellular component	No of proteins in background	No of proteins in Aggregated proteins	expected	+/-	Fold Enrichment	raw P value	FDR		GO Cellular component	No of proteins in background	No of proteins in Aggregated proteins	expected	+/-	Fold Enrichment	raw P value	FDR
protein-containing complex (GO:0032991)	2742	739	548.32	+	1.35	7.11E-22	1.22e-18		ribonucleoprotein complex (GO:1990904)	90	205	33.39	+	6.14	1.09e-55	1.66e-52
extracellular vesicle (GO:1903561)	1157	377	231.36	+	1.63	5.20E-19	2.23e-16		ribosomal subunit (GO:0044391)	8	90	2.97	+	30.33	1.24e-42	6.26e-40
extracellular organelle (GO:0043230)	1157	377	231.36	+	1.63	5.20E-19	2.97e-16		protein-containing complex (GO:0032991)	1217	739	451.45	+	1.64	1.23e-42	9.34e-40
extracellular exosome (GO:0070062)	1150	376	229.97	+	1.64	4.25E-19	3.64e-16		ribosome (GO:0005840)	19	101	7.05	+	14.33	5.84e-40	2.21e-37
extracellular space (GO:0005615)	1302	394	260.36	+	1.51	2.08E-15	7.14e-13		nuclear lumen (GO:0031981)	821	541	304.55	+	1.78	1.06e-33	3.21e-31
ribosome (GO:0005840)	202	101	40.39	+	2.50	4.40E-13	1.26e-10		nucleus (GO:0005634)	1388	755	514.88	+	1.47	9.73e-30	2.45e-27
ribonucleoprotein complex (GO:1990904)	574	205	114.78	+	1.79	6.05E-13	1.48e-10		membrane-enclosed lumen (GO:0031974)	1176	670	436.24	+	1.54	3.12e-29	4.73e-27
ribosomal subunit (GO:0044391)	169	90	33.79	+	2.66	8.56E-13	1.83e-10		nucleoplasm (GO:0005654)	728	482	270.05	+	1.78	2.39e-29	5.17e-27
extracellular region (GO:0005576)	1500	421	299.95	+	1.40	4.60E-12	8.77e-10		intracellular organelle lumen (GO:0070013)	1176	670	436.24	+	1.54	3.12e-29	5.25e-27
cytosol (GO:0005829)	2885	711	576.91	+	1.23	1.59E-11	2.73e-09		organelle lumen (GO:0043233)	1176	670	436.24	+	1.54	3.12e-29	5.91e-27
membrane (GO:0016020)	3448	820	689.50	+	1.19	3.86E-11	6.01e-09		cytosolic ribosome (GO:0022626)	3	56	1.11	+	50.32	9.03e-29	1.14e-26
cytosolic ribosome (GO:0022626)	89	56	17.80	+	3.15	2.25E-10	3.21e-08		intracellular non-membrane-bounded organelle (GO:0043232)	958	579	355.37	+	1.63	8.73e-29	1.2e-26
cytoplasm (GO:0005737)	5107	1121	1021.25	+	1.10	2.59E-10	3.42e-08		non-membrane-bounded organelle (GO:0043228)	962	580	356.86	+	1.63	1.4e-28	1.64e-26
vesicle (GO:0031982)	1821	477	364.14	+	1.31	8.93E-10	1.09e-07		large ribosomal subunit (GO:0015934)	3	50	1.11	+	44.93	1.98e-25	2.14e-23
non-membrane-bounded organelle (GO:0043228)	2325	580	464.93	+	1.25	3.12E-09	3.35e-07		chromosome (GO:0005694)	177	179	65.66	+	2.73	4.5e-22	4.54e-20
intracellular non-membrane-bounded organelle (GO:0043232)	2320	579	463.93	+	1.25	3.08E-09	3.51e-07		intracellular membrane-bounded organelle (GO:0043231)	2380	1057	882.87	+	1.2	3.54e-20	3.35e-18
intracellular (GO:0005622)	6022	1262	1204.22	+	1.05	1.29E-08	1.3e-06		small ribosomal subunit (GO:0015935)	5	41	1.85	+	22.11	1.03e-18	9.18e-17
membrane-bounded organelle (GO:0043227)	5451	1168	1090.03	+	1.07	4.16E-08	3.96e-06		nucleolus (GO:0005730)	143	146	53.05	+	2.75	2.24e-18	1.89e-16
small ribosomal subunit (GO:0015935)	69	41	13.80	+	2.97	1.78E-07	1.6e-05		membrane-bounded organelle (GO:0043227)	2793	1168	1036.07	+	1.13	1.71e-16	1.36e-14
cellular anatomical entity (GO:0110165)	6386	1307	1277.01	+	1.02	2.44E-07	2.09e-05		chromosomal region (GO:0098687)	45	73	16.69	+	4.37	1.18e-15	8.9e-14
cell-substrate junction (GO:0030055)	295	106	58.99	+	1.80	4.12E-07	3.07e-05		spliceosomal complex (GO:0005681)	17	49	6.31	+	7.77	1.24e-15	8.93e-14
cell-substrate adherens junction (GO:0005924)	294	106	58.79	+	1.80	3.98E-07	3.1e-05		nuclear chromosome (GO:0000228)	94	105	34.87	+	3.01	5.49e-15	3.77e-13
focal adhesion (GO:0005925)	294	106	58.79	+	1.80	3.98E-07	3.24e-05		intracellular organelle (GO:0043229)	2761	1152	1024.2	+	1.12	6.81e-15	4.49e-13
cellular_component (GO:0005575)	6431	1311	1286.00	+	1.02	8.85E-07	6.07e-05		mitochondrial ribosome (GO:0005761)	5	33	1.85	+	17.79	1.55e-14	9.4e-13
Unclassified (UNCLASSIFIED)	160	7	32.00	-	.22	8.85E-07	6.32e-05		organellar ribosome (GO:0000313)	5	33	1.85	+	17.79	1.55e-14	9.79e-13
large ribosomal subunit (GO:0015934)	104	50	20.80	+	2.40	1.03E-06	6.56e-05		chromosome, telomeric region (GO:0000781)	11	40	4.08	+	9.8	2.26e-14	1.32e-12
organelle (GO:0043226)	5732	1208	1146.23	+	1.05	9.99E-07	6.59e-05		catalytic step 2 spliceosome (GO:0071013)	4	31	1.48	+	20.89	3.09e-14	1.73e-12
pigment granule (GO:0048770)	74	40	14.80	+	2.70	1.46E-06	8.64e-05		nuclear chromosome, telomeric region (GO:0000784)	9	36	3.34	+	10.78	1.55e-13	8.4e-12
melanosome (GO:0042470)	74	40	14.80	+	2.70	1.46E-06	8.95e-05		intracellular (GO:0005622)	3183	1262	1180.75	+	1.07	8.35e-13	4.36e-11
cytosolic large ribosomal subunit (GO:0022625)	48	30	9.60	+	3.13	3.71E-06	0.000212		cytosolic small ribosomal subunit (GO:0022627)	3	26	1.11	+	23.36	2.17e-12	1.1e-10
keratin filament (GO:0045095)	2	9	.40	+	22.50	3.86E-06	0.000213		organelle (GO:0043226)	2989	1208	1108.78	+	1.09	2.53e-12	1.24e-10
intermediate filament (GO:0005882)	33	24	6.60	+	3.64	4.74E-06	0.000254		intrinsic component of membrane (GO:0031224)	908	215	336.83	-	0.64	3.61e-12	1.71e-10
polymeric cytoskeletal fiber (GO:0099513)	322	107	64.39	+	1.66	7.13E-06	0.00037		integral component of membrane (GO:0016021)	882	209	327.18	-	0.64	8.72e-12	4e-10
intracellular organelle (GO:0043229)	5438	1152	1087.43	+	1.06	8.28E-06	0.000406		catalytic complex (GO:1902494)	344	222	127.61	+	1.74	2.27e-11	1.01e-09
intermediate filament cytoskeleton (GO:0045111)	48	29	9.60	+	3.02	8.08E-06	0.000407		U2-type spliceosomal complex (GO:0005684)	6	25	2.23	+	11.23	6.76e-10	2.92e-08
anchoring junction (GO:0070161)	367	117	73.39	+	1.59	1.27E-05	0.000607		nuclear body (GO:0016604)	124	102	46	+	2.22	2.27e-09	9.56e-08
intracellular membrane-bounded organelle (GO:0043231)	4917	1057	983.25	+	1.08	1.32E-05	0.00061		chromatin (GO:0000785)	103	90	38.21	+	2.36	3.86e-09	1.58e-07
cytosolic small ribosomal subunit (GO:0022627)	40	26	8.00	+	3.25	1.40E-05	0.000632		plasma membrane (GO:0005886)	1073	289	398.03	-	0.73	6.93e-09	2.76e-07
adherens junction (GO:0005912)	362	115	72.39	+	1.59	1.97E-05	0.000866		mitochondrial protein complex (GO:0098798)	64	66	23.74	+	2.78	8.89e-09	3.45e-07
supramolecular complex (GO:0099080)	597	170	119.38	+	1.42	3.45E-05	0.00148		mitochondrial large ribosomal subunit (GO:0005762)	3	19	1.11	+	17.07	9.5e-09	3.51e-07
supramolecular fiber (GO:0099512)	402	122	80.39	+	1.52	5.82E-05	0.00243		organellar large ribosomal subunit (GO:0000315)	3	19	1.11	+	17.07	9.5e-09	3.6e-07
supramolecular polymer (GO:0099081)	405	122	80.99	+	1.51	7.88E-05	0.00322		intrinsic component of plasma membrane (GO:0031226)	236	35	87.55	-	0.4	1.26e-08	4.55e-07
mitochondrial inner membrane (GO:0005743)	318	100	63.59	+	1.57	8.67E-05	0.00346		U2-type precatalytic spliceosome (GO:0071005)	2	17	0.74	+	22.91	1.98e-08	6.65e-07
chromosomal region (GO:0098687)	215	73	42.99	+	1.70	1.39E-04	0.00528		precatalytic spliceosome (GO:0071011)	2	17	0.74	+	22.91	1.98e-08	6.8e-07
organelle inner membrane (GO:0019866)	353	108	70.59	+	1.53	1.36E-04	0.00529		SWI/SNF superfamily-type complex (GO:0070603)	7	23	2.6	+	8.86	1.96e-08	6.91e-07
nuclear chromosome, telomeric region (GO:0000784)	82	36	16.40	+	2.20	1.57E-04	0.00586		cell periphery (GO:0071944)	1116	307	413.98	-	0.74	2.46e-08	8.09e-07
integral component of membrane (GO:0016021)	1335	209	266.96	-	.78	1.90E-04	0.00692		integral component of plasma membrane (GO:0005887)	223	33	82.72	-	0.4	2.85e-08	9.19e-07
intrinsic component of plasma membrane (GO:0031226)	324	35	64.79	-	.54	2.02E-04	0.00708		nuclear periphery (GO:0034399)	23	36	8.53	+	4.22	4.63e-08	1.46e-06
nucleus (GO:0005634)	3405	755	680.90	+	1.11	2.01E-04	0.00716		mitochondrial inner membrane (GO:0005743)	131	100	48.59	+	2.06	5.22e-08	1.61e-06
intrinsic component of membrane (GO:0031224)	1366	215	273.16	-	.79	2.16E-04	0.00739		ATPase complex (GO:1904949)	8	23	2.97	+	7.75	5.66e-08	1.71e-06
integral component of plasma membrane (GO:0005887)	308	33	61.59	-	.54	2.53E-04	0.0085		organelle inner membrane (GO:0019866)	149	108	55.27	+	1.95	1.06e-07	3.15e-06
synapse (GO:0045202)	614	167	122.78	+	1.36	3.20E-04	0.0105		nuclear speck (GO:0016607)	65	62	24.11	+	2.57	1.36e-07	3.95e-06
organelle envelope (GO:0031967)	739	194	147.78	+	1.31	4.43E-04	0.0141		condensed chromosome (GO:0000793)	23	34	8.53	+	3.99	2.19e-07	6.26e-06
envelope (GO:0031975)	739	194	147.78	+	1.31	4.43E-04	0.0143		extracellular exosome (GO:0070062)	760	376	281.93	+	1.33	2.53e-07	7.1e-06
mitochondrial membrane (GO:0031966)	453	127	90.59	+	1.40	6.29E-04	0.0196		extracellular vesicle (GO:1903561)	765	377	283.78	+	1.33	3.28e-07	8.88e-06
chromosome, telomeric region (GO:0000781)	104	40	20.80	+	1.92	6.53E-04	0.02		extracellular organelle (GO:0043230)	765	377	283.78	+	1.33	3.28e-07	9.04e-06
mitochondrial protein complex (GO:0098798)	202	66	40.39	+	1.63	7.92E-04	0.0238		replication fork (GO:0005657)	4	17	1.48	+	11.46	3.86e-07	1.03e-05
mitochondrial ribosome (GO:0005761)	81	33	16.20	+	2.04	8.92E-04	0.0259		Sm-like protein family complex (GO:0120114)	8	21	2.97	+	7.08	4.35e-07	1.14e-05
catalytic complex (GO:1902494)	877	222	175.37	+	1.27	9.06E-04	0.0259		protein-DNA complex (GO:0032993)	13	25	4.82	+	5.18	6.29e-07	1.61e-05
organellar ribosome (GO:0000313)	81	33	16.20	+	2.04	8.92E-04	0.0264		nuclear pore (GO:0005643)	16	27	5.94	+	4.55	8.95e-07	2.26e-05
aminoacyl-tRNA synthetase multienzyme complex (GO:0017101)	11	10	2.20	+	4.55	9.55E-04	0.0268		small nuclear ribonucleoprotein complex (GO:0030532)	7	19	2.6	+	7.32	1.26e-06	3.13e-05
mitochondrion (GO:0005739)	989	246	197.77	+	1.24	1.02E-03	0.0282		spliceosomal snRNP complex (GO:0097525)	6	18	2.23	+	8.09	1.3e-06	3.16e-05
mitochondrial envelope (GO:0005740)	480	130	95.99	+	1.35	1.84E-03	0.05		mitochondrial small ribosomal subunit (GO:0005763)	2	13	0.74	+	17.52	2.36e-06	5.59e-05
									organellar small ribosomal subunit (GO:0000314)	2	13	0.74	+	17.52	2.36e-06	5.68e-05
									cellular anatomical entity (GO:0110165)	3447	1307	1278.68	+	1.02	2.54e-06	5.91e-05
									extracellular space (GO:0005615)	825	394	306.04	+	1.29	2.64e-06	6.06e-05
									polysomal ribosome (GO:0042788)	3	14	1.11	+	12.58	3.07e-06	6.94e-05
									bounding membrane of organelle (GO:0098588)	719	191	266.72	-	0.72	3.48e-06	7.75e-05
									organelle envelope (GO:0031967)	352	194	130.58	+	1.49	3.97e-06	8.58e-05
									envelope (GO:0031975)	352	194	130.58	+	1.49	3.97e-06	8.7e-05
									U2 snRNP (GO:0005686)	1	11	0.37	+	29.65	4.99e-06	0.000106
									condensed chromosome, centromeric region (GO:0000779)	14	23	5.19	+	4.43	7.52e-06	0.000158
									nuclear matrix (GO:0016363)	18	26	6.68	+	3.89	8.14e-06	0.000169
									nuclear replication fork (GO:0043596)	3	13	1.11	+	11.68	9.46e-06	0.000189
									cellular_component (GO:0005575)	3471	1311	1287.58	+	1.02	9.39e-06	0.00019
									Unclassified (UNCLASSIFIED)	82	7	30.42	-	0.23	9.39e-06	0.000192
									Golgi apparatus (GO:0005794)	489	122	181.4	-	0.67	1.76e-05	0.000345
									polysome (GO:0005844)	21	27	7.79	+	3.47	2.19e-05	0.000419
									condensed chromosome kinetochore (GO:0000777)	13	21	4.82	+	4.35	2.18e-05	0.000423
									endosome (GO:0005768)	372	87	137.99	-	0.63	2.61e-05	0.000493
									endomembrane system (GO:0012505)	1318	405	488.92	-	0.83	3.33e-05	0.000623
									nuclear chromatin (GO:0000790)	76	58	28.19	+	2.06	4.39e-05	0.00081
									intermediate filament cytoskeleton (GO:0045111)	26	29	9.64	+	3.01	5e-05	0.000912
									transcription factor complex (GO:0005667)	29	31	10.76	+	2.88	5.17e-05	0.000931
									U2-type catalytic step 2 spliceosome (GO:0071007)	1	9	0.37	+	24.26	5.77e-05	0.000971
									CHD-type complex (GO:0090545)	1	9	0.37	+	24.26	5.77e-05	0.000982
									keratin filament (GO:0045095)	1	9	0.37	+	24.26	5.77e-05	0.000993
									NuRD complex (GO:0016581)	1	9	0.37	+	24.26	5.77e-05	0.001
									cell-substrate adherens junction (GO:0005924)	175	106	64.92	+	1.63	5.68e-05	0.001
									focal adhesion (GO:0005925)	175	106	64.92	+	1.63	5.68e-05	0.00101
									chromosome, centromeric region (GO:0000775)	36	35	13.35	+	2.62	6.69e-05	0.00111
									nuclear DNA-directed RNA polymerase complex (GO:0055029)	6	14	2.23	+	6.29	7.41e-05	0.00121
									replisome (GO:0030894)	2	10	0.74	+	13.48	7.73e-05	0.00122
									DNA-directed RNA polymerase complex (GO:0000428)	6	14	2.23	+	6.29	7.41e-05	0.00122
									nuclear transcriptional repressor complex (GO:0090568)	2	10	0.74	+	13.48	7.73e-05	0.00123
									cell-substrate junction (GO:0030055)	176	106	65.29	+	1.62	7.65e-05	0.00123
									cytoplasmic vesicle (GO:0031410)	815	235	302.33	-	0.78	0.000102	0.00158
									mitochondrial membrane (GO:0031966)	223	127	82.72	+	1.54	0.000102	0.00159
									pigment granule (GO:0048770)	46	40	17.06	+	2.34	0.000114	0.0017
									melanosome (GO:0042470)	46	40	17.06	+	2.34	0.000114	0.00172
									heterochromatin (GO:0000792)	9	16	3.34	+	4.79	0.000117	0.00173
									nuclear transcription factor complex (GO:0044798)	14	20	5.19	+	3.85	0.000113	0.00173
									intracellular vesicle (GO:0097708)	817	236	303.07	-	0.78	0.000121	0.00179
									RNA polymerase complex (GO:0030880)	7	14	2.6	+	5.39	0.000167	0.00243
									whole membrane (GO:0098805)	639	178	237.04	-	0.75	0.000171	0.00247
									cyclin-dependent protein kinase holoenzyme complex (GO:0000307)	1	8	0.37	+	21.57	0.000194	0.00277
									mitochondrial respiratory chain complex I (GO:0005747)	5	12	1.85	+	6.47	0.000222	0.00309
									NADH dehydrogenase complex (GO:0030964)	5	12	1.85	+	6.47	0.000222	0.00311
									respiratory chain complex I (GO:0045271)	5	12	1.85	+	6.47	0.000222	0.00314
									supramolecular complex (GO:0099080)	327	170	121.3	+	1.4	0.000229	0.00316
									preribosome (GO:0030684)	4	11	1.48	+	7.41	0.000244	0.00321
									mitochondrial envelope (GO:0005740)	237	130	87.92	+	1.48	0.000241	0.00321
									nuclear replisome (GO:0043601)	2	9	0.74	+	12.13	0.000241	0.00323
									DNA repair complex (GO:1990391)	2	9	0.74	+	12.13	0.000241	0.00326
									SWI/SNF complex (GO:0016514)	2	9	0.74	+	12.13	0.000241	0.00329
									intermediate filament (GO:0005882)	21	24	7.79	+	3.08	0.000258	0.00336
									plasma membrane region (GO:0098590)	297	71	110.17	-	0.64	0.000389	0.00503
									extracellular region (GO:0005576)	952	421	353.15	+	1.19	0.000442	0.00567
									transferase complex, transferring phosphorus-containing groups (GO:0061695)	56	43	20.77	+	2.07	0.00052	0.00662
									kinetochore (GO:0000776)	25	25	9.27	+	2.7	0.000592	0.00747
									npBAF complex (GO:0071564)	2	8	0.74	+	10.78	0.000737	0.00907
									spliceosomal tri-snRNP complex (GO:0097526)	3	9	1.11	+	8.09	0.000731	0.00908
									U4/U6 x U5 tri-snRNP complex (GO:0046540)	3	9	1.11	+	8.09	0.000731	0.00915
									synaptic membrane (GO:0097060)	106	18	39.32	-	0.46	0.000985	0.012
									histone methyltransferase complex (GO:0035097)	7	12	2.6	+	4.62	0.00103	0.0124
									DNA packaging complex (GO:0044815)	7	12	2.6	+	4.62	0.00103	0.0125
									host cell (GO:0043657)	23	23	8.53	+	2.7	0.00118	0.0139
									host cellular component (GO:0018995)	23	23	8.53	+	2.7	0.00118	0.014
									methyltransferase complex (GO:0034708)	11	15	4.08	+	3.68	0.00121	0.0142
									rough endoplasmic reticulum membrane (GO:0030867)	5	10	1.85	+	5.39	0.00153	0.0175
									aminoacyl-tRNA synthetase multienzyme complex (GO:0017101)	5	10	1.85	+	5.39	0.00153	0.0177
									RNA polymerase II, holoenzyme (GO:0016591)	5	10	1.85	+	5.39	0.00153	0.0178
									mitochondrial matrix (GO:0005759)	176	97	65.29	+	1.49	0.00157	0.0178
									cell projection (GO:0042995)	660	195	244.83	-	0.8	0.00196	0.0222
									post-mRNA release spliceosomal complex (GO:0071014)	1	6	0.37	+	16.17	0.00209	0.0233
									nuclear pore outer ring (GO:0031080)	1	6	0.37	+	16.17	0.00209	0.0235
									chaperonin-containing T-complex (GO:0005832)	2	7	0.74	+	9.44	0.00221	0.0244
									transferase complex (GO:1990234)	172	94	63.8	+	1.47	0.00224	0.0246
									histone deacetylase complex (GO:0000118)	9	13	3.34	+	3.89	0.00248	0.0261
									eukaryotic translation initiation factor 3 complex (GO:0005852)	7	11	2.6	+	4.24	0.00246	0.0262
									transcriptional repressor complex (GO:0017053)	9	13	3.34	+	3.89	0.00248	0.0263
									sarcolemma (GO:0042383)	39	3	14.47	-	0.21	0.00246	0.0264
									anchoring junction (GO:0070161)	225	117	83.46	+	1.4	0.00243	0.0265
									specific granule membrane (GO:0035579)	28	1	10.39	-	0.1	0.00245	0.0265
									receptor complex (GO:0043235)	74	11	27.45	-	0.4	0.00282	0.0295
									eukaryotic 48S preinitiation complex (GO:0033290)	6	10	2.23	+	4.49	0.00309	0.0321
									cell surface (GO:0009986)	145	31	53.79	-	0.58	0.00326	0.0336
									polymeric cytoskeletal fiber (GO:0099513)	204	107	75.67	+	1.41	0.00362	0.037
									external side of plasma membrane (GO:0009897)	46	5	17.06	-	0.29	0.00389	0.0395
									plasma membrane protein complex (GO:0098797)	112	22	41.55	-	0.53	0.00412	0.0416
									adherens junction (GO:0005912)	224	115	83.09	+	1.38	0.00427	0.0428
									plasma membrane bounded cell projection (GO:0120025)	636	191	235.93	-	0.81	0.00459	0.0457
									inner mitochondrial membrane protein complex (GO:0098800)	33	26	12.24	+	2.12	0.00474	0.046
									MLL1 complex (GO:0071339)	4	8	1.48	+	5.39	0.00472	0.0461
									nBAF complex (GO:0071565)	4	8	1.48	+	5.39	0.00472	0.0464
									MLL1/2 complex (GO:0044665)	4	8	1.48	+	5.39	0.00472	0.0467
									respirasome (GO:0070469)	19	18	7.05	+	2.55	0.00486	0.0469

## Sheet: GO Molecular function
Dataset EV 1. Gene ontology analysis of aggregated proteins, Molecular function. Relates to Figure EV 2.
	Reference list (total proteome)	Aggregated proteins								Reference list (Abundant proteins)	Aggregated proteins
Uniquely Mapped IDs:	6490 out of 6596	1289 out of 1318							Uniquely Mapped IDS:	3477 out of 3553	1289 out of 1318
Unmapped IDs:	149	14							Unmapped IDs:	95	14
Multiple mapping information:	381	46							Multiple mapping information:	150	46
Analysis Type: PANTHER Overrepresentation Test (Released 2019-07-11)									Analysis Type: PANTHER Overrepresentation Test (Released 20190711)
Annotation Version and Release Date: Gene Ontology database (Released 2019-12-09)									Annotation Version and Release Date: GO Ontology database Released 2019-12-09
GO molecular function	No of proteins in background	No of proteins in Aggregated proteins	expected	+/-	Fold Enrichment	raw P value	FDR		GO molecular function	No of proteins in background	No of proteins in Aggregated proteins	expected	+/-	Fold Enrichment	raw P value	FDR
heterocyclic compound binding (GO:1901363)	2821	753	564.11	+	1.33	2.17E-21	7.59e-18		nucleic acid binding (GO:0003676)	488	499	181.03	+	2.76	5.29e-71	1.59e-67
organic cyclic compound binding (GO:0097159)	2847	755	569.31	+	1.33	9.96E-21	1.74e-17		RNA binding (GO:0003723)	331	394	122.79	+	3.21	8.01e-65	1.2e-61
structural molecule activity (GO:0005198)	322	151	64.39	+	2.35	3.14E-17	3.66e-14		heterocyclic compound binding (GO:1901363)	1158	753	429.56	+	1.75	9.01e-54	9.03e-51
purine ribonucleotide binding (GO:0032555)	1031	335	206.17	+	1.62	1.87E-16	1.63e-13		organic cyclic compound binding (GO:0097159)	1179	755	437.35	+	1.73	9.72e-52	7.31e-49
RNA binding (GO:0003723)	1284	394	256.76	+	1.53	3.38E-16	1.97e-13		structural constituent of ribosome (GO:0003735)	5	83	1.85	+	44.75	9.87e-42	5.94e-39
nucleotide binding (GO:0000166)	1197	373	239.36	+	1.56	4.14E-16	2.06e-13		structural molecule activity (GO:0005198)	104	151	38.58	+	3.91	2.09e-28	1.05e-25
ribonucleotide binding (GO:0032553)	1039	336	207.77	+	1.62	3.09E-16	2.16e-13		DNA binding (GO:0003677)	192	173	71.22	+	2.43	6.9e-18	2.97e-15
nucleoside phosphate binding (GO:1901265)	1198	373	239.56	+	1.56	5.58E-16	2.44e-13		mRNA binding (GO:0003729)	42	75	15.58	+	4.81	2.45e-17	9.22e-15
purine nucleotide binding (GO:0017076)	1043	335	208.57	+	1.61	8.77E-16	3.41e-13		nucleoside-triphosphatase activity (GO:0017111)	254	185	94.22	+	1.96	7.82e-13	2.61e-10
purine ribonucleoside triphosphate binding (GO:0035639)	1008	325	201.57	+	1.61	1.90E-15	6.65e-13		pyrophosphatase activity (GO:0016462)	276	190	102.38	+	1.86	1.54e-11	4.62e-09
small molecule binding (GO:0036094)	1322	399	264.36	+	1.51	2.10E-15	6.67e-13		ATPase activity, coupled (GO:0042623)	57	70	21.14	+	3.31	1.76e-11	4.83e-09
nucleoside-triphosphatase activity (GO:0017111)	467	185	93.39	+	1.98	4.85E-15	1.41e-12		helicase activity (GO:0004386)	20	42	7.42	+	5.66	2.08e-11	5.22e-09
carbohydrate derivative binding (GO:0097367)	1122	349	224.37	+	1.56	8.74E-15	2.35e-12		hydrolase activity, acting on acid anhydrides (GO:0016817)	279	190	103.5	+	1.84	3.72e-11	7.45e-09
pyrophosphatase activity (GO:0016462)	497	190	99.38	+	1.91	3.37E-14	8.41e-12		binding (GO:0005488)	3124	1241	1158.86	+	1.07	4.01e-11	7.54e-09
hydrolase activity, acting on acid anhydrides (GO:0016817)	500	190	99.98	+	1.90	5.79E-14	1.26e-11		chromatin binding (GO:0003682)	69	77	25.6	+	3.01	3.28e-11	7.59e-09
hydrolase activity, acting on acid anhydrides, in phosphorus-containing anhydrides (GO:0016818)	500	190	99.98	+	1.90	5.79E-14	1.35e-11		hydrolase activity, acting on acid anhydrides, in phosphorus-containing anhydrides (GO:0016818)	279	190	103.5	+	1.84	3.72e-11	7.99e-09
structural constituent of ribosome (GO:0003735)	147	83	29.40	+	2.82	4.74E-13	9.74e-11		ATPase activity (GO:0016887)	99	93	36.72	+	2.53	1.29e-10	2.28e-08
anion binding (GO:0043168)	1396	399	279.16	+	1.43	2.40E-12	4.67e-10		DNA-dependent ATPase activity (GO:0008094)	9	29	3.34	+	8.69	3.08e-10	5.15e-08
nucleic acid binding (GO:0003676)	1902	499	380.34	+	1.31	1.78E-10	3.28e-08		rRNA binding (GO:0019843)	2	20	0.74	+	26.96	5.11e-10	8.09e-08
GTPase activity (GO:0003924)	174	81	34.79	+	2.33	1.83E-09	3.04e-07		protein binding (GO:0005515)	2708	1102	1004.54	+	1.1	1.72e-08	2.58e-06
purine ribonucleoside binding (GO:0032550)	215	93	42.99	+	2.16	1.78E-09	3.12e-07		purine ribonucleotide binding (GO:0032555)	646	335	239.64	+	1.4	4.23e-08	6.06e-06
ribonucleoside binding (GO:0032549)	218	94	43.59	+	2.16	2.17E-09	3.44e-07		DNA helicase activity (GO:0003678)	8	23	2.97	+	7.75	5.66e-08	7.41e-06
guanyl nucleotide binding (GO:0019001)	218	93	43.59	+	2.13	3.40E-09	4.57e-07		ribonucleotide binding (GO:0032553)	650	336	241.12	+	1.39	5.61e-08	7.68e-06
GTP binding (GO:0005525)	211	91	42.19	+	2.16	3.27E-09	4.76e-07		sequence-specific DNA binding (GO:0043565)	100	83	37.1	+	2.24	6.22e-08	7.8e-06
guanyl ribonucleotide binding (GO:0032561)	218	93	43.59	+	2.13	3.40E-09	4.76e-07		purine ribonucleoside triphosphate binding (GO:0035639)	628	325	232.96	+	1.4	9.42e-08	1.13e-05
purine nucleoside binding (GO:0001883)	217	93	43.39	+	2.14	3.16E-09	4.8e-07		purine nucleotide binding (GO:0017076)	653	335	242.23	+	1.38	1.12e-07	1.3e-05
nucleoside binding (GO:0001882)	223	94	44.59	+	2.11	4.77E-09	6.17e-07		double-stranded DNA binding (GO:0003690)	89	76	33.01	+	2.3	1.47e-07	1.53e-05
adenyl ribonucleotide binding (GO:0032559)	843	250	168.57	+	1.48	1.16E-08	1.45e-06		nucleoside phosphate binding (GO:1901265)	748	373	277.47	+	1.34	1.47e-07	1.58e-05
adenyl nucleotide binding (GO:0030554)	853	250	170.57	+	1.47	2.84E-08	3.43e-06		nucleotide binding (GO:0000166)	747	373	277.1	+	1.35	1.44e-07	1.61e-05
drug binding (GO:0008144)	898	260	179.57	+	1.45	3.32E-08	3.87e-06		Unclassified (UNCLASSIFIED)	159	20	58.98	-	0.34	1.87e-07	1.82e-05
hydrolase activity (GO:0016787)	1190	326	237.96	+	1.37	4.86E-08	5.48e-06		molecular_function (GO:0003674)	3394	1298	1259.02	+	1.03	1.87e-07	1.88e-05
ATP binding (GO:0005524)	819	240	163.78	+	1.47	5.83E-08	6.36e-06		mRNA 5'-UTR binding (GO:0048027)	2	15	0.74	+	20.22	2.19e-07	2.06e-05
binding (GO:0005488)	5918	1241	1183.42	+	1.05	2.34E-07	2.48e-05		nucleosome binding (GO:0031491)	10	23	3.71	+	6.2	3.69e-07	3.36e-05
protein-containing complex binding (GO:0044877)	664	199	132.78	+	1.50	2.65E-07	2.73e-05		carbohydrate derivative binding (GO:0097367)	697	349	258.56	+	1.35	3.87e-07	3.42e-05
protein binding (GO:0005515)	5130	1102	1025.84	+	1.07	1.85E-06	0.000185		small molecule binding (GO:0036094)	832	399	308.63	+	1.29	1.37e-06	0.000118
mRNA binding (GO:0003729)	195	75	38.99	+	1.92	2.74E-06	0.000266		catalytic activity, acting on DNA (GO:0140097)	29	35	10.76	+	3.25	2.85e-06	0.000238
									nucleosomal DNA binding (GO:0031492)	7	18	2.6	+	6.93	3.46e-06	0.000281
									single-stranded DNA binding (GO:0003697)	19	27	7.05	+	3.83	6.24e-06	0.000494
									sequence-specific double-stranded DNA binding (GO:1990837)	80	63	29.68	+	2.12	9.03e-06	0.000697
									translation regulator activity (GO:0045182)	48	45	17.81	+	2.53	9.41e-06	0.000708
									lipid binding (GO:0008289)	232	44	86.06	-	0.51	9.79e-06	0.000718
									structural constituent of nuclear pore (GO:0017056)	2	11	0.74	+	14.83	2.45e-05	0.00175
									mRNA 3'-UTR binding (GO:0003730)	14	22	5.19	+	4.24	2.87e-05	0.00201
									adenyl ribonucleotide binding (GO:0032559)	499	250	185.11	+	1.35	3.15e-05	0.00216
									protein-containing complex binding (GO:0044877)	381	199	141.33	+	1.41	4.28e-05	0.00286
									adenyl nucleotide binding (GO:0030554)	505	250	187.33	+	1.33	5.98e-05	0.00391
									ATP binding (GO:0005524)	480	240	178.06	+	1.35	6.18e-05	0.00396
									drug binding (GO:0008144)	529	260	196.23	+	1.32	6.63e-05	0.00416
									pre-mRNA binding (GO:0036002)	2	10	0.74	+	13.48	7.73e-05	0.00475
									chromatin DNA binding (GO:0031490)	19	24	7.05	+	3.41	8.07e-05	0.00486
									NADH dehydrogenase (ubiquinone) activity (GO:0008137)	4	12	1.48	+	8.09	8.67e-05	0.00492
									NADH dehydrogenase activity (GO:0003954)	4	12	1.48	+	8.09	8.67e-05	0.00502
									NADH dehydrogenase (quinone) activity (GO:0050136)	4	12	1.48	+	8.09	8.67e-05	0.00511
									transcription regulatory region DNA binding (GO:0044212)	85	61	31.53	+	1.93	9.4e-05	0.00514
									regulatory region nucleic acid binding (GO:0001067)	85	61	31.53	+	1.93	9.4e-05	0.00524
									ribonucleoprotein complex binding (GO:0043021)	43	38	15.95	+	2.38	0.000122	0.00658
									transcription factor binding (GO:0008134)	118	77	43.77	+	1.76	0.000139	0.00732
									catalytic activity, acting on RNA (GO:0140098)	93	64	34.5	+	1.86	0.000163	0.00844
									3'-5' DNA helicase activity (GO:0043138)	1	8	0.37	+	21.57	0.000194	0.00971
									DNA replication origin binding (GO:0003688)	1	8	0.37	+	21.57	0.000194	0.00988
									snRNA binding (GO:0017069)	2	9	0.74	+	12.13	0.000241	0.0119
									catalytic activity, acting on a protein (GO:0140096)	578	159	214.41	-	0.74	0.000262	0.0127
									RNA helicase activity (GO:0003724)	13	18	4.82	+	3.73	0.000315	0.0151
									histone binding (GO:0042393)	21	23	7.79	+	2.95	0.000451	0.0212
									transcription regulatory region sequence-specific DNA binding (GO:0000976)	73	52	27.08	+	1.92	0.000464	0.0215
									cadherin binding (GO:0045296)	149	88	55.27	+	1.59	0.000537	0.0245
									single-stranded RNA binding (GO:0003727)	11	16	4.08	+	3.92	0.000613	0.0271
									anion binding (GO:0043168)	900	399	333.86	+	1.2	0.000605	0.0272
									telomeric DNA binding (GO:0042162)	9	14	3.34	+	4.19	0.000665	0.029
									ribonucleoside binding (GO:0032549)	164	94	60.84	+	1.55	0.000693	0.0298
									DNA-directed 5'-3' RNA polymerase activity (GO:0003899)	2	8	0.74	+	10.78	0.000737	0.0304
									RNA polymerase activity (GO:0097747)	3	9	1.11	+	8.09	0.000731	0.0306
									5'-3' RNA polymerase activity (GO:0034062)	3	9	1.11	+	8.09	0.000731	0.031
									damaged DNA binding (GO:0003684)	8	13	2.97	+	4.38	0.000831	0.0338
									p53 binding (GO:0002039)	10	15	3.71	+	4.04	0.000896	0.0359
									double-stranded RNA binding (GO:0003725)	19	21	7.05	+	2.98	0.000928	0.0367
									GTP binding (GO:0005525)	160	91	59.35	+	1.53	0.00101	0.0394
									molecular transducer activity (GO:0060089)	128	24	47.48	-	0.51	0.00111	0.0426
									purine ribonucleoside binding (GO:0032550)	164	93	60.84	+	1.53	0.00112	0.0427
									nucleoside binding (GO:0001882)	168	94	62.32	+	1.51	0.00127	0.0477

## Sheet: GO Biological process
Dataset EV 1. Gene ontology analysis of aggregated proteins, Biological process. Relates to Figure EV 2.
	Reference list (total proteome)	Aggregated proteins								Reference list (Abundant proteins)	Aggregated proteins
Uniquely Mapped IDs:	6490 out of 6596	1289 out of 1318							Uniquely Mapped IDS:	3477 out of 3553	1289 out of 1318
Unmapped IDs:	149	14							Unmapped IDs:	95	14
Multiple mapping information:	381	46							Multiple mapping information:	150	46
Analysis Type: PANTHER Overrepresentation Test (Released 2019-07-11)									Analysis Type: PANTHER Overrepresentation Test (Released 20190711)
Annotation Version and Release Date: Gene Ontology database (Released 2019-12-09)									Annotation Version and Release Date: GO Ontology database Released 2019-12-09
GO biological process	No of proteins in background	No of proteins in Aggregated proteins	expected	+/-	Fold Enrichment	raw P value	FDR		GO biological process	No of proteins in background	No of proteins in Aggregated proteins	expected	+/-	Fold Enrichment	raw P value	FDR
peptide biosynthetic process (GO:0043043)	339	151	67.79	+	2.23	1.04E-15	3.32e-12		gene expression (GO:0010467)	311	347	115.37	+	3.01	1.58e-51	1.8e-47
translation (GO:0006412)	330	149	65.99	+	2.26	7.98E-16	3.38e-12		nucleic acid metabolic process (GO:0090304)	330	344	122.41	+	2.81	1.07e-46	6.13e-43
intracellular protein transport (GO:0006886)	689	247	137.78	+	1.79	7.89E-16	5.02e-12		cellular nitrogen compound metabolic process (GO:0034641)	706	533	261.89	+	2.04	7.42e-46	2.82e-42
cellular amide metabolic process (GO:0043603)	514	199	102.78	+	1.94	2.11E-15	5.38e-12		mRNA metabolic process (GO:0016071)	86	172	31.9	+	5.39	1.51e-42	4.3e-39
amide biosynthetic process (GO:0043604)	394	168	78.79	+	2.13	5.13E-16	6.53e-12		nucleobase-containing compound metabolic process (GO:0006139)	529	429	196.23	+	2.19	3.8e-40	8.66e-37
peptide metabolic process (GO:0006518)	395	165	78.99	+	2.09	5.29E-15	1.12e-11		RNA metabolic process (GO:0016070)	241	270	89.4	+	3.02	3.59e-39	6.83e-36
viral gene expression (GO:0019080)	123	79	24.60	+	3.21	1.24E-14	2.26e-11		viral transcription (GO:0019083)	2	69	0.74	+	93	2.45e-37	4e-34
translational initiation (GO:0006413)	128	77	25.60	+	3.01	3.00E-13	4.78e-10		heterocycle metabolic process (GO:0046483)	578	442	214.41	+	2.06	4.46e-37	6.35e-34
viral transcription (GO:0019083)	107	69	21.40	+	3.22	7.34E-13	1.04e-09		cellular aromatic compound metabolic process (GO:0006725)	586	439	217.38	+	2.02	3.75e-35	4.75e-32
establishment of protein localization to endoplasmic reticulum (GO:0072599)	106	67	21.20	+	3.16	2.41E-12	3.07e-09		viral gene expression (GO:0019080)	11	79	4.08	+	19.36	3.99e-34	4.55e-31
SRP-dependent cotranslational protein targeting to membrane (GO:0006614)	90	61	18.00	+	3.39	3.08E-12	3.56e-09		organic cyclic compound metabolic process (GO:1901360)	653	465	242.23	+	1.92	1.22e-33	1.26e-30
protein targeting to ER (GO:0045047)	103	65	20.60	+	3.16	5.58E-12	4.73e-09		RNA processing (GO:0006396)	92	150	34.13	+	4.4	1.51e-31	1.43e-28
cotranslational protein targeting to membrane (GO:0006613)	93	61	18.60	+	3.28	6.64E-12	4.97e-09		translation (GO:0006412)	99	149	36.72	+	4.06	3.48e-29	3.05e-26
organonitrogen compound biosynthetic process (GO:1901566)	798	257	159.58	+	1.61	6.27E-12	4.99e-09		ribonucleoprotein complex biogenesis (GO:0022613)	40	100	14.84	+	6.74	1.47e-28	1.19e-25
cellular nitrogen compound metabolic process (GO:0034641)	2015	533	402.94	+	1.32	5.50E-12	5e-09		macromolecule biosynthetic process (GO:0009059)	312	276	115.74	+	2.38	2.48e-28	1.88e-25
intracellular transport (GO:0046907)	1002	306	200.37	+	1.53	5.47E-12	5.36e-09		cellular macromolecule biosynthetic process (GO:0034645)	305	271	113.14	+	2.4	7.42e-28	5.29e-25
peptide transport (GO:0015833)	959	295	191.77	+	1.54	7.62E-12	5.39e-09		SRP-dependent cotranslational protein targeting to membrane (GO:0006614)	7	61	2.6	+	23.49	1.01e-27	6.77e-25
protein transport (GO:0015031)	954	295	190.77	+	1.55	5.14E-12	5.46e-09		peptide biosynthetic process (GO:0043043)	107	151	39.69	+	3.8	1.3e-27	8.25e-25
establishment of protein localization (GO:0045184)	1001	303	200.17	+	1.51	1.66E-11	1.11e-08		cotranslational protein targeting to membrane (GO:0006613)	9	61	3.34	+	18.27	3.74e-26	2.24e-23
amide transport (GO:0042886)	969	295	193.77	+	1.52	2.11E-11	1.28e-08		RNA splicing, via transesterification reactions with bulged adenosine as nucleophile (GO:0000377)	19	73	7.05	+	10.36	6.71e-26	3.64e-23
cellular protein localization (GO:0034613)	985	299	196.97	+	1.52	2.11E-11	1.34e-08		mRNA splicing, via spliceosome (GO:0000398)	19	73	7.05	+	10.36	6.71e-26	3.83e-23
cellular macromolecule localization (GO:0070727)	991	300	198.17	+	1.51	2.36E-11	1.36e-08		amide biosynthetic process (GO:0043604)	141	168	52.3	+	3.21	9.92e-26	5.14e-23
protein localization to endoplasmic reticulum (GO:0070972)	120	69	24.00	+	2.88	2.94E-11	1.63e-08		mRNA processing (GO:0006397)	38	91	14.1	+	6.46	2.1e-25	1.04e-22
nitrogen compound transport (GO:0071705)	1064	315	212.77	+	1.48	5.89E-11	3.13e-08		RNA splicing, via transesterification reactions (GO:0000375)	20	73	7.42	+	9.84	2.32e-25	1.1e-22
establishment of protein localization to organelle (GO:0072594)	324	129	64.79	+	1.99	8.11E-11	4.13e-08		cellular nitrogen compound biosynthetic process (GO:0044271)	363	289	134.66	+	2.15	1.52e-24	6.92e-22
protein localization to organelle (GO:0033365)	501	175	100.18	+	1.75	1.98E-10	9.69e-08		protein targeting to ER (GO:0045047)	16	65	5.94	+	10.95	1.12e-23	4.93e-21
interspecies interaction between organisms (GO:0044419)	536	183	107.18	+	1.71	3.19E-10	1.5e-07		RNA splicing (GO:0008380)	35	84	12.98	+	6.47	1.52e-23	6.4e-21
symbiotic process (GO:0044403)	530	181	105.98	+	1.71	3.72E-10	1.69e-07		translational initiation (GO:0006413)	28	77	10.39	+	7.41	2.28e-23	9.26e-21
nuclear-transcribed mRNA catabolic process, nonsense-mediated decay (GO:0000184)	109	62	21.80	+	2.84	4.80E-10	2.11e-07		establishment of protein localization to endoplasmic reticulum (GO:0072599)	19	67	7.05	+	9.51	5.11e-23	2.01e-20
cellular nitrogen compound biosynthetic process (GO:0044271)	976	289	195.17	+	1.48	5.72E-10	2.43e-07		chromosome organization (GO:0051276)	135	156	50.08	+	3.12	6.81e-23	2.59e-20
viral process (GO:0016032)	495	171	98.98	+	1.73	6.30E-10	2.59e-07		ribosome biogenesis (GO:0042254)	16	63	5.94	+	10.61	1.06e-22	3.88e-20
organic substance transport (GO:0071702)	1157	328	231.36	+	1.42	1.50E-09	5.98e-07		peptide metabolic process (GO:0006518)	153	165	56.76	+	2.91	2.3e-22	8.21e-20
protein targeting to membrane (GO:0006612)	133	68	26.60	+	2.56	1.97E-09	7.59e-07		nuclear-transcribed mRNA catabolic process, nonsense-mediated decay (GO:0000184)	17	62	6.31	+	9.83	1.11e-21	3.84e-19
cellular process (GO:0009987)	5704	1215	1140.63	+	1.07	3.52E-09	1.32e-06		macromolecule metabolic process (GO:0043170)	1316	689	488.18	+	1.41	1.51e-21	5.05e-19
nuclear-transcribed mRNA catabolic process (GO:0000956)	167	77	33.39	+	2.31	7.38E-09	2.68e-06		regulation of gene expression (GO:0010468)	668	413	247.8	+	1.67	6.88e-20	2.24e-17
cellular localization (GO:0051641)	1391	375	278.16	+	1.35	1.19E-08	4.21e-06		cellular amide metabolic process (GO:0043603)	231	199	85.69	+	2.32	3.39e-19	1.07e-16
organic substance biosynthetic process (GO:1901576)	1538	407	307.55	+	1.32	1.30E-08	4.46e-06		nitrogen compound metabolic process (GO:0006807)	1626	789	603.17	+	1.31	2.51e-18	7.73e-16
mRNA catabolic process (GO:0006402)	180	79	35.99	+	2.19	2.12E-08	7.11e-06		protein localization to endoplasmic reticulum (GO:0070972)	32	69	11.87	+	5.81	2.8e-18	8.39e-16
biosynthetic process (GO:0009058)	1572	411	314.35	+	1.31	3.64E-08	1.19e-05		nuclear-transcribed mRNA catabolic process (GO:0000956)	44	77	16.32	+	4.72	1.69e-17	4.95e-15
protein targeting (GO:0006605)	267	103	53.39	+	1.93	4.01E-08	1.28e-05		cellular metabolic process (GO:0044237)	1892	878	701.85	+	1.25	3.73e-17	1.06e-14
macromolecule biosynthetic process (GO:0009059)	974	276	194.77	+	1.42	5.56E-08	1.73e-05		RNA localization (GO:0006403)	32	64	11.87	+	5.39	3.24e-16	9.02e-14
transport (GO:0006810)	1998	501	399.54	+	1.25	6.84E-08	2.07e-05		rRNA processing (GO:0006364)	8	40	2.97	+	13.48	4.38e-16	1.19e-13
protein localization (GO:0008104)	1258	339	251.56	+	1.35	8.93E-08	2.58e-05		DNA conformation change (GO:0071103)	27	59	10.02	+	5.89	6.29e-16	1.67e-13
cornification (GO:0070268)	4	13	.80	+	16.25	8.90E-08	2.63e-05		RNA catabolic process (GO:0006401)	55	81	20.4	+	3.97	8.63e-16	2.23e-13
RNA catabolic process (GO:0006401)	195	81	38.99	+	2.08	9.56E-08	2.64e-05		mitochondrial translational termination (GO:0070126)	5	35	1.85	+	18.87	1.43e-15	3.63e-13
nucleobase-containing compound metabolic process (GO:0006139)	1669	429	333.75	+	1.29	9.40E-08	2.66e-05		mRNA catabolic process (GO:0006402)	53	79	19.66	+	4.02	1.66e-15	4.11e-13
cellular metabolic process (GO:0044237)	3876	878	775.08	+	1.13	1.12E-07	3.04e-05		primary metabolic process (GO:0044238)	1782	829	661.04	+	1.25	2.03e-15	4.92e-13
cellular macromolecule biosynthetic process (GO:0034645)	960	271	191.97	+	1.41	1.15E-07	3.06e-05		rRNA metabolic process (GO:0016072)	10	41	3.71	+	11.05	2.16e-15	5.13e-13
macromolecule localization (GO:0033036)	1373	364	274.56	+	1.33	1.19E-07	3.09e-05		mitochondrial translational elongation (GO:0070125)	6	36	2.23	+	16.17	2.25e-15	5.23e-13
mRNA metabolic process (GO:0016071)	545	172	108.98	+	1.58	1.30E-07	3.3e-05		protein targeting to membrane (GO:0006612)	40	68	14.84	+	4.58	4.11e-15	9.36e-13
establishment of protein localization to membrane (GO:0090150)	202	82	40.39	+	2.03	1.54E-07	3.85e-05		negative regulation of gene expression (GO:0010629)	283	209	104.98	+	1.99	6.73e-15	1.5e-12
keratinization (GO:0031424)	6	14	1.20	+	11.67	1.71E-07	4.19e-05		organic substance biosynthetic process (GO:1901576)	715	407	265.23	+	1.53	8.28e-15	1.82e-12
establishment of localization (GO:0051234)	2063	511	412.54	+	1.24	1.77E-07	4.25e-05		organic substance metabolic process (GO:0071704)	1875	855	695.54	+	1.23	3.31e-14	6.99e-12
organic cyclic compound metabolic process (GO:1901360)	1847	465	369.34	+	1.26	1.85E-07	4.36e-05		ribonucleoprotein complex assembly (GO:0022618)	26	54	9.64	+	5.6	3.25e-14	7e-12
heterocycle metabolic process (GO:0046483)	1739	442	347.75	+	1.27	1.92E-07	4.44e-05		biosynthetic process (GO:0009058)	733	411	271.91	+	1.51	4.05e-14	8.39e-12
multi-organism process (GO:0051704)	1071	293	214.17	+	1.37	3.69E-07	8.39e-05		ribonucleoprotein complex subunit organization (GO:0071826)	29	56	10.76	+	5.21	5.35e-14	1.09e-11
gene expression (GO:0010467)	1317	347	263.36	+	1.32	4.58E-07	0.000102		establishment of RNA localization (GO:0051236)	31	57	11.5	+	4.96	9.61e-14	1.92e-11
cellular biosynthetic process (GO:0044249)	1490	384	297.95	+	1.29	6.50E-07	0.000143		metabolic process (GO:0008152)	2040	910	756.75	+	1.2	1.02e-13	2.01e-11
cellular component organization or biogenesis (GO:0071840)	2912	681	582.31	+	1.17	6.61E-07	0.000143		cellular biosynthetic process (GO:0044249)	677	384	251.14	+	1.53	1.26e-13	2.43e-11
cellular aromatic compound metabolic process (GO:0006725)	1748	439	349.55	+	1.26	8.15E-07	0.000173		interspecies interaction between organisms (GO:0044419)	243	183	90.14	+	2.03	1.45e-13	2.75e-11
cellular component organization (GO:0016043)	2748	647	549.52	+	1.18	8.99E-07	0.000185		translational termination (GO:0006415)	9	36	3.34	+	10.78	1.55e-13	2.9e-11
metabolic process (GO:0008152)	4081	910	816.08	+	1.12	8.90E-07	0.000186		symbiotic process (GO:0044403)	241	181	89.4	+	2.02	1.92e-13	3.53e-11
response to chemical (GO:0042221)	1625	412	324.95	+	1.27	9.27E-07	0.000187		RNA export from nucleus (GO:0006405)	17	44	6.31	+	6.98	2.07e-13	3.75e-11
primary metabolic process (GO:0044238)	3676	829	735.09	+	1.13	1.69E-06	0.000337		nucleic acid transport (GO:0050657)	31	56	11.5	+	4.87	2.37e-13	4.15e-11
response to organic substance (GO:0010033)	1252	327	250.36	+	1.31	2.31E-06	0.000453		RNA transport (GO:0050658)	31	56	11.5	+	4.87	2.37e-13	4.22e-11
nitrogen compound metabolic process (GO:0006807)	3479	789	695.69	+	1.13	2.65E-06	0.000512		regulation of macromolecule metabolic process (GO:0060255)	1048	536	388.76	+	1.38	2.63e-13	4.54e-11
organic substance metabolic process (GO:0071704)	3821	855	764.08	+	1.12	3.04E-06	0.000577		cellular macromolecule metabolic process (GO:0044260)	1168	583	433.27	+	1.35	3.52e-13	5.99e-11
posttranscriptional regulation of gene expression (GO:0010608)	364	119	72.79	+	1.63	3.77E-06	0.000706		ribonucleoprotein complex localization (GO:0071166)	17	43	6.31	+	6.82	5.66e-13	9.48e-11
organelle organization (GO:0006996)	1879	459	375.74	+	1.22	5.81E-06	0.00107		protein-containing complex subunit organization (GO:0043933)	410	261	152.09	+	1.72	5.89e-13	9.74e-11
protein-containing complex subunit organization (GO:0043933)	978	261	195.57	+	1.33	1.04E-05	0.00187		viral process (GO:0016032)	228	171	84.58	+	2.02	1.46e-12	2.37e-10
localization (GO:0051179)	2450	576	489.93	+	1.18	1.03E-05	0.00187		ribonucleoprotein complex export from nucleus (GO:0071426)	17	42	6.31	+	6.66	1.53e-12	2.46e-10
nucleocytoplasmic transport (GO:0006913)	195	71	38.99	+	1.82	2.50E-05	0.00442		protein export from nucleus (GO:0006611)	25	49	9.27	+	5.28	1.58e-12	2.51e-10
cytoplasmic translation (GO:0002181)	64	33	12.80	+	2.58	2.56E-05	0.00447		cellular protein-containing complex assembly (GO:0034622)	160	133	59.35	+	2.24	3.73e-12	5.83e-10
nucleobase-containing compound catabolic process (GO:0034655)	262	88	52.39	+	1.68	3.59E-05	0.00617		mitochondrial translation (GO:0032543)	18	42	6.68	+	6.29	3.8e-12	5.85e-10
nuclear transport (GO:0051169)	198	71	39.59	+	1.79	3.96E-05	0.00655		protein-DNA complex subunit organization (GO:0071824)	16	40	5.94	+	6.74	4.44e-12	6.75e-10
heterocycle catabolic process (GO:0046700)	275	91	54.99	+	1.65	3.92E-05	0.00656		nuclear export (GO:0051168)	28	50	10.39	+	4.81	5.93e-12	8.9e-10
cellular nitrogen compound catabolic process (GO:0044270)	275	91	54.99	+	1.65	3.92E-05	0.00665		establishment of protein localization to organelle (GO:0072594)	154	129	57.13	+	2.26	6.76e-12	1e-09
cellular response to chemical stimulus (GO:0070887)	1160	296	231.96	+	1.28	5.03E-05	0.00821		nucleobase-containing compound transport (GO:0015931)	40	59	14.84	+	3.98	7.41e-12	1.08e-09
nucleic acid metabolic process (GO:0090304)	1383	344	276.56	+	1.24	5.78E-05	0.00931		organonitrogen compound biosynthetic process (GO:1901566)	414	257	153.58	+	1.67	8.82e-12	1.27e-09
protein localization to membrane (GO:0072657)	308	98	61.59	+	1.59	6.92E-05	0.011		nuclear transport (GO:0051169)	57	71	21.14	+	3.36	9.73e-12	1.37e-09
cellular response to organic substance (GO:0071310)	961	250	192.17	+	1.30	8.02E-05	0.0126		nucleocytoplasmic transport (GO:0006913)	57	71	21.14	+	3.36	9.73e-12	1.39e-09
aromatic compound catabolic process (GO:0019439)	282	91	56.39	+	1.61	8.51E-05	0.0132		translational elongation (GO:0006414)	18	41	6.68	+	6.14	1.01e-11	1.4e-09
RNA localization (GO:0006403)	177	64	35.39	+	1.81	9.75E-05	0.015		chromatin organization (GO:0006325)	80	85	29.68	+	2.86	1.27e-11	1.75e-09
ribose phosphate metabolic process (GO:0019693)	190	67	37.99	+	1.76	1.13E-04	0.0172		DNA metabolic process (GO:0006259)	111	103	41.18	+	2.5	1.7e-11	2.3e-09
cell cycle (GO:0007049)	693	188	138.58	+	1.36	1.22E-04	0.0182		mRNA transport (GO:0051028)	21	43	7.79	+	5.52	1.82e-11	2.41e-09
organonitrogen compound metabolic process (GO:1901564)	2529	581	505.72	+	1.15	1.27E-04	0.0188		regulation of metabolic process (GO:0019222)	1217	591	451.45	+	1.31	1.8e-11	2.41e-09
cellular macromolecule metabolic process (GO:0044260)	2541	583	508.12	+	1.15	1.29E-04	0.0189		regulation of nucleobase-containing compound metabolic process (GO:0019219)	561	320	208.11	+	1.54	2.32e-11	3.05e-09
organic cyclic compound catabolic process (GO:1901361)	291	92	58.19	+	1.58	1.41E-04	0.0204		ncRNA processing (GO:0034470)	45	61	16.69	+	3.65	2.54e-11	3.28e-09
macromolecule metabolic process (GO:0043170)	3070	689	613.91	+	1.12	1.59E-04	0.0227		cellular component organization or biogenesis (GO:0071840)	1457	681	540.48	+	1.26	3.19e-11	4.09e-09
biological_process (GO:0008150)	6300	1288	1259.81	+	1.02	1.67E-04	0.0234		intracellular protein transport (GO:0006886)	404	247	149.87	+	1.65	6.84e-11	8.67e-09
Unclassified (UNCLASSIFIED)	291	30	58.19	-	.52	1.67E-04	0.0237		ATP-dependent chromatin remodeling (GO:0043044)	3	23	1.11	+	20.67	8.16e-11	1.01e-08
response to organonitrogen compound (GO:0010243)	456	132	91.19	+	1.45	1.77E-04	0.0244		ncRNA metabolic process (GO:0034660)	87	87	32.27	+	2.7	8.04e-11	1.01e-08
cellular macromolecule catabolic process (GO:0044265)	577	160	115.38	+	1.39	1.81E-04	0.0248		regulation of gene silencing (GO:0060968)	16	37	5.94	+	6.23	8.55e-11	1.05e-08
macromolecule catabolic process (GO:0009057)	660	179	131.98	+	1.36	1.91E-04	0.0259		mRNA-containing ribonucleoprotein complex export from nucleus (GO:0071427)	12	33	4.45	+	7.41	1.11e-10	1.33e-08
protein export from nucleus (GO:0006611)	127	49	25.40	+	1.93	1.96E-04	0.0262		mRNA export from nucleus (GO:0006406)	12	33	4.45	+	7.41	1.11e-10	1.34e-08
ATP metabolic process (GO:0046034)	128	49	25.60	+	1.91	2.06E-04	0.0273		nucleobase-containing compound catabolic process (GO:0034655)	92	88	34.13	+	2.58	2.01e-10	2.38e-08
pyruvate metabolic process (GO:0006090)	45	24	9.00	+	2.67	2.39E-04	0.0313		DNA repair (GO:0006281)	75	78	27.82	+	2.8	2.03e-10	2.39e-08
purine nucleotide metabolic process (GO:0006163)	186	64	37.19	+	1.72	2.66E-04	0.0346		protein localization to organelle (GO:0033365)	256	175	94.96	+	1.84	2.07e-10	2.4e-08
establishment of RNA localization (GO:0051236)	159	57	31.80	+	1.79	2.71E-04	0.0348		cellular process (GO:0009987)	3043	1215	1128.81	+	1.08	2.16e-10	2.49e-08
nucleotide metabolic process (GO:0009117)	253	81	50.59	+	1.60	2.96E-04	0.0373		negative regulation of macromolecule metabolic process (GO:0010605)	480	277	178.06	+	1.56	3.94e-10	4.44e-08
mitochondrial translation (GO:0032543)	105	42	21.00	+	2.00	2.93E-04	0.0374		regulation of cellular macromolecule biosynthetic process (GO:2000112)	567	315	210.33	+	1.5	3.91e-10	4.45e-08
purine ribonucleotide metabolic process (GO:0009150)	171	60	34.19	+	1.75	3.03E-04	0.0374		negative regulation of metabolic process (GO:0009892)	534	300	198.09	+	1.51	4.81e-10	5.37e-08
mitochondrial translational elongation (GO:0070125)	85	36	17.00	+	2.12	3.02E-04	0.0377		mitochondrial gene expression (GO:0140053)	26	44	9.64	+	4.56	5.06e-10	5.6e-08
ribonucleotide metabolic process (GO:0009259)	183	63	36.59	+	1.72	3.31E-04	0.0405		chromatin remodeling (GO:0006338)	14	33	5.19	+	6.35	7.25e-10	7.95e-08
cell cycle phase (GO:0022403)	184	63	36.79	+	1.71	3.43E-04	0.0408		ribosomal large subunit biogenesis (GO:0042273)	3	21	1.11	+	18.87	8.91e-10	9.67e-08
mitotic cell cycle phase (GO:0098763)	184	63	36.79	+	1.71	3.43E-04	0.0412		cellular nitrogen compound catabolic process (GO:0044270)	102	91	37.84	+	2.41	1.34e-09	1.44e-07
nucleic acid transport (GO:0050657)	157	56	31.40	+	1.78	3.54E-04	0.0413		regulation of biosynthetic process (GO:0009889)	651	347	241.49	+	1.44	1.86e-09	1.98e-07
biological phase (GO:0044848)	184	63	36.79	+	1.71	3.43E-04	0.0416		DNA packaging (GO:0006323)	11	29	4.08	+	7.11	2.41e-09	2.55e-07
RNA transport (GO:0050658)	157	56	31.40	+	1.78	3.54E-04	0.0417		regulation of macromolecule biosynthetic process (GO:0010556)	595	322	220.72	+	1.46	2.56e-09	2.67e-07
regulation of translation (GO:0006417)	239	77	47.79	+	1.61	3.67E-04	0.0425		cell cycle DNA replication (GO:0044786)	1	17	0.37	+	45.83	2.78e-09	2.83e-07
response to nitrogen compound (GO:1901698)	497	139	99.38	+	1.40	3.75E-04	0.043		nuclear DNA replication (GO:0033260)	1	17	0.37	+	45.83	2.78e-09	2.86e-07
RNA metabolic process (GO:0016070)	1080	270	215.97	+	1.25	4.11E-04	0.0463		heterocycle catabolic process (GO:0046700)	104	91	38.58	+	2.36	2.77e-09	2.87e-07
nucleoside phosphate metabolic process (GO:0006753)	255	81	50.99	+	1.59	4.09E-04	0.0465		DNA geometric change (GO:0032392)	15	32	5.56	+	5.75	4.47e-09	4.51e-07
DNA conformation change (GO:0071103)	171	59	34.19	+	1.73	4.27E-04	0.0477		posttranscriptional regulation of gene expression (GO:0010608)	159	119	58.98	+	2.02	5.58e-09	5.58e-07
nuclear export (GO:0051168)	136	50	27.20	+	1.84	4.34E-04	0.048		tRNA transport (GO:0051031)	2	18	0.74	+	24.26	5.87e-09	5.68e-07
mitochondrial translational termination (GO:0070126)	84	35	16.80	+	2.08	4.49E-04	0.0493		tRNA export from nucleus (GO:0006409)	2	18	0.74	+	24.26	5.87e-09	5.72e-07
									tRNA-containing ribonucleoprotein complex export from nucleus (GO:0071431)	2	18	0.74	+	24.26	5.87e-09	5.77e-07
									protein targeting (GO:0006605)	129	103	47.85	+	2.15	5.85e-09	5.8e-07
									regulation of cellular biosynthetic process (GO:0031326)	624	331	231.48	+	1.43	7.4e-09	7.09e-07
									cytoplasmic translation (GO:0002181)	17	33	6.31	+	5.23	8.56e-09	8.13e-07
									establishment of protein localization to membrane (GO:0090150)	92	82	34.13	+	2.4	9.05e-09	8.53e-07
									ncRNA export from nucleus (GO:0097064)	3	19	1.11	+	17.07	9.5e-09	8.81e-07
									protein sumoylation (GO:0016925)	3	19	1.11	+	17.07	9.5e-09	8.88e-07
									DNA replication (GO:0006260)	23	38	8.53	+	4.45	1.09e-08	1e-06
									DNA duplex unwinding (GO:0032508)	15	31	5.56	+	5.57	1.15e-08	1.05e-06
									regulation of posttranscriptional gene silencing (GO:0060147)	14	30	5.19	+	5.78	1.31e-08	1.16e-06
									regulation of gene silencing by RNA (GO:0060966)	14	30	5.19	+	5.78	1.31e-08	1.16e-06
									protein-DNA complex assembly (GO:0065004)	14	30	5.19	+	5.78	1.31e-08	1.17e-06
									ribosome assembly (GO:0042255)	4	20	1.48	+	13.48	1.31e-08	1.18e-06
									aromatic compound catabolic process (GO:0019439)	110	91	40.8	+	2.23	1.48e-08	1.3e-06
									multi-organism process (GO:0051704)	541	293	200.69	+	1.46	1.86e-08	1.62e-06
									cell cycle (GO:0007049)	308	188	114.25	+	1.65	2.55e-08	2.2e-06
									regulation of gene silencing by miRNA (GO:0060964)	14	29	5.19	+	5.58	3.36e-08	2.88e-06
									regulation of RNA metabolic process (GO:0051252)	513	278	190.3	+	1.46	4.29e-08	3.65e-06
									organic cyclic compound catabolic process (GO:1901361)	116	92	43.03	+	2.14	6.12e-08	5.17e-06
									ribosomal small subunit biogenesis (GO:0042274)	2	16	0.74	+	21.57	6.61e-08	5.5e-06
									ncRNA transcription (GO:0098781)	2	16	0.74	+	21.57	6.61e-08	5.54e-06
									cellular response to DNA damage stimulus (GO:0006974)	137	102	50.82	+	2.01	8.91e-08	7.36e-06
									G1/S transition of mitotic cell cycle (GO:0000082)	12	26	4.45	+	5.84	1.12e-07	9.01e-06
									DNA-dependent DNA replication (GO:0006261)	12	26	4.45	+	5.84	1.12e-07	9.07e-06
									chromatin assembly or disassembly (GO:0006333)	12	26	4.45	+	5.84	1.12e-07	9.14e-06
									cell cycle G1/S phase transition (GO:0044843)	12	26	4.45	+	5.84	1.12e-07	9.2e-06
									nucleosome organization (GO:0034728)	10	24	3.71	+	6.47	1.39e-07	1.11e-05
									RNA 3'-end processing (GO:0031123)	9	23	3.34	+	6.89	1.5e-07	1.19e-05
									cellular protein complex disassembly (GO:0043624)	32	41	11.87	+	3.45	1.54e-07	1.2e-05
									cellular component organization (GO:0016043)	1445	647	536.03	+	1.21	1.53e-07	1.2e-05
									regulation of DNA metabolic process (GO:0051052)	60	59	22.26	+	2.65	1.6e-07	1.24e-05
									regulation of mRNA metabolic process (GO:1903311)	84	72	31.16	+	2.31	2.03e-07	1.54e-05
									protein-containing complex assembly (GO:0065003)	352	203	130.58	+	1.55	2.01e-07	1.54e-05
									negative regulation of nucleobase-containing compound metabolic process (GO:0045934)	190	127	70.48	+	1.8	2.01e-07	1.55e-05
									peptidyl-lysine modification (GO:0018205)	36	43	13.35	+	3.22	2.57e-07	1.94e-05
									mRNA 3'-end processing (GO:0031124)	4	17	1.48	+	11.46	3.86e-07	2.9e-05
									telomere organization (GO:0032200)	9	22	3.34	+	6.59	4.05e-07	3e-05
									telomere maintenance (GO:0000723)	9	22	3.34	+	6.59	4.05e-07	3.02e-05
									regulation of nitrogen compound metabolic process (GO:0051171)	984	464	365.02	+	1.27	5.27e-07	3.87e-05
									regulation of mRNA processing (GO:0050684)	12	24	4.45	+	5.39	7.36e-07	5.38e-05
									mitotic cell cycle (GO:0000278)	169	114	62.69	+	1.82	8.07e-07	5.82e-05
									positive regulation of chromosome organization (GO:2001252)	31	38	11.5	+	3.3	8.03e-07	5.83e-05
									regulation of chromosome organization (GO:0033044)	62	57	23	+	2.48	9.83e-07	7.04e-05
									regulation of primary metabolic process (GO:0080090)	1039	482	385.42	+	1.25	1.29e-06	9.16e-05
									regulation of RNA splicing (GO:0043484)	14	25	5.19	+	4.81	1.31e-06	9.24e-05
									cell cycle process (GO:0022402)	231	142	85.69	+	1.66	1.47e-06	0.000103
									cellular macromolecule localization (GO:0070727)	591	300	219.23	+	1.37	1.53e-06	0.000107
									DNA recombination (GO:0006310)	21	30	7.79	+	3.85	1.73e-06	0.00012
									cellular protein localization (GO:0034613)	591	299	219.23	+	1.36	1.88e-06	0.00013
									organelle organization (GO:0006996)	986	459	365.76	+	1.25	2.18e-06	0.00015
									mitotic cell cycle process (GO:1903047)	148	101	54.9	+	1.84	2.32e-06	0.000158
									positive regulation of gene expression (GO:0010628)	315	179	116.85	+	1.53	2.41e-06	0.000163
									regulation of translation (GO:0006417)	101	77	37.47	+	2.06	2.64e-06	0.000178
									double-strand break repair (GO:0006302)	19	28	7.05	+	3.97	2.9e-06	0.000195
									chromosome condensation (GO:0030261)	3	14	1.11	+	12.58	3.07e-06	0.000204
									spliceosomal complex assembly (GO:0000245)	3	14	1.11	+	12.58	3.07e-06	0.000205
									DNA damage response, detection of DNA damage (GO:0042769)	6	17	2.23	+	7.64	3.65e-06	0.00024
									negative regulation of RNA metabolic process (GO:0051253)	180	115	66.77	+	1.72	5.13e-06	0.000336
									RNA biosynthetic process (GO:0032774)	71	59	26.34	+	2.24	5.34e-06	0.000348
									cellular component biogenesis (GO:0044085)	694	337	257.44	+	1.31	6.59e-06	0.000427
									positive regulation of macromolecule biosynthetic process (GO:0010557)	302	170	112.03	+	1.52	7.3e-06	0.00047
									nucleic acid-templated transcription (GO:0097659)	68	57	25.22	+	2.26	8.4e-06	0.000535
									transcription, DNA-templated (GO:0006351)	68	57	25.22	+	2.26	8.4e-06	0.000538
									protein-containing complex localization (GO:0031503)	72	59	26.71	+	2.21	8.63e-06	0.000547
									regulation of DNA recombination (GO:0000018)	7	17	2.6	+	6.55	9.35e-06	0.000589
									cornification (GO:0070268)	3	13	1.11	+	11.68	9.46e-06	0.000593
									positive regulation of telomere maintenance (GO:0032206)	6	16	2.23	+	7.19	1.01e-05	0.00063
									keratinization (GO:0031424)	4	14	1.48	+	9.44	1.04e-05	0.000643
									positive regulation of cellular biosynthetic process (GO:0031328)	318	176	117.96	+	1.49	1.11e-05	0.000684
									negative regulation of chromosome organization (GO:2001251)	16	24	5.94	+	4.04	1.45e-05	0.000889
									covalent chromatin modification (GO:0016569)	51	46	18.92	+	2.43	1.48e-05	0.000903
									protein-containing complex disassembly (GO:0032984)	70	57	25.97	+	2.2	1.61e-05	0.000979
									import into nucleus (GO:0051170)	29	33	10.76	+	3.07	1.65e-05	0.000998
									telomere maintenance via semi-conservative replication (GO:0032201)	1	10	0.37	+	26.96	1.7e-05	0.00102
									negative regulation of cellular macromolecule biosynthetic process (GO:2000113)	196	119	72.71	+	1.64	1.85e-05	0.0011
									histone modification (GO:0016570)	50	45	18.55	+	2.43	2e-05	0.00119
									regulation of gene expression, epigenetic (GO:0040029)	41	40	15.21	+	2.63	2.06e-05	0.00122
									positive regulation of biosynthetic process (GO:0009891)	328	178	121.67	+	1.46	2.25e-05	0.00132
									regulation of cellular metabolic process (GO:0031323)	1113	498	412.87	+	1.21	2.46e-05	0.00144
									regulation of viral transcription (GO:0046782)	3	12	1.11	+	10.78	2.88e-05	0.00167
									intracellular transport (GO:0046907)	632	306	234.44	+	1.31	2.95e-05	0.00171
									regulation of telomere maintenance (GO:0032204)	16	23	5.94	+	3.88	3.01e-05	0.00173
									negative regulation of mRNA metabolic process (GO:1903312)	10	18	3.71	+	4.85	3.95e-05	0.00226
									nucleobase-containing compound biosynthetic process (GO:0034654)	220	128	81.61	+	1.57	4.37e-05	0.00249
									regulation of mRNA splicing, via spliceosome (GO:0048024)	9	17	3.34	+	5.09	4.73e-05	0.00267
									chromatin assembly (GO:0031497)	9	17	3.34	+	5.09	4.73e-05	0.00268
									multi-organism transport (GO:0044766)	17	23	6.31	+	3.65	4.85e-05	0.00271
									multi-organism localization (GO:1902579)	17	23	6.31	+	3.65	4.85e-05	0.00272
									regulation of cellular response to heat (GO:1900034)	24	28	8.9	+	3.15	5.01e-05	0.00278
									regulation of signal transduction by p53 class mediator (GO:1901796)	29	31	10.76	+	2.88	5.17e-05	0.00286
									chromosome segregation (GO:0007059)	44	40	16.32	+	2.45	5.45e-05	0.003
									intracellular transport of virus (GO:0075733)	14	21	5.19	+	4.04	5.59e-05	0.00307
									DNA replication-independent nucleosome organization (GO:0034724)	1	9	0.37	+	24.26	5.77e-05	0.00315
									protein transport (GO:0015031)	613	295	227.39	+	1.3	5.8e-05	0.00315
									negative regulation of cellular biosynthetic process (GO:0031327)	222	128	82.35	+	1.55	6e-05	0.00324
									negative regulation of macromolecule biosynthetic process (GO:0010558)	212	123	78.64	+	1.56	7.26e-05	0.0039
									positive regulation of telomere maintenance via telomere lengthening (GO:1904358)	6	14	2.23	+	6.29	7.41e-05	0.00397
									cellular protein metabolic process (GO:0044267)	968	436	359.08	+	1.21	7.68e-05	0.00409
									DNA-templated transcription, termination (GO:0006353)	2	10	0.74	+	13.48	7.73e-05	0.0041
									negative regulation of DNA metabolic process (GO:0051053)	13	20	4.82	+	4.15	7.96e-05	0.00416
									organic cyclic compound biosynthetic process (GO:1901362)	285	155	105.72	+	1.47	7.91e-05	0.00416
									protein localization to nucleus (GO:0034504)	40	37	14.84	+	2.49	7.9e-05	0.00417
									cell cycle phase (GO:0022403)	88	63	32.64	+	1.93	8.08e-05	0.00417
									mitotic cell cycle phase (GO:0098763)	88	63	32.64	+	1.93	8.08e-05	0.00419
									biological phase (GO:0044848)	88	63	32.64	+	1.93	8.08e-05	0.00421
									transport of virus (GO:0046794)	15	21	5.56	+	3.77	8.4e-05	0.00431
									regulation of alternative mRNA splicing, via spliceosome (GO:0000381)	4	12	1.48	+	8.09	8.67e-05	0.00443
									heterocycle biosynthetic process (GO:0018130)	245	137	90.88	+	1.51	9.14e-05	0.00465
									double-strand break repair via homologous recombination (GO:0000724)	10	17	3.71	+	4.58	9.57e-05	0.00477
									positive regulation of DNA metabolic process (GO:0051054)	38	36	14.1	+	2.55	9.42e-05	0.00477
									recombinational repair (GO:0000725)	10	17	3.71	+	4.58	9.57e-05	0.00479
									mitotic M phase (GO:0000087)	55	45	20.4	+	2.21	9.55e-05	0.0048
									M phase (GO:0000279)	55	45	20.4	+	2.21	9.55e-05	0.00482
									peptide transport (GO:0015833)	618	295	229.25	+	1.29	0.000101	0.00499
									cellular macromolecule catabolic process (GO:0044265)	298	160	110.54	+	1.45	0.000105	0.0052
									establishment of protein localization (GO:0045184)	640	303	237.41	+	1.28	0.000123	0.00603
									negative regulation of biosynthetic process (GO:0009890)	232	130	86.06	+	1.51	0.000131	0.00641
									positive regulation of nucleobase-containing compound metabolic process (GO:0045935)	291	156	107.95	+	1.45	0.00014	0.00681
									regulation of transcription, DNA-templated (GO:0006355)	460	228	170.64	+	1.34	0.000144	0.00696
									regulation of nucleic acid-templated transcription (GO:1903506)	475	234	176.2	+	1.33	0.000146	0.00701
									regulation of RNA biosynthetic process (GO:2001141)	475	234	176.2	+	1.33	0.000146	0.00704
									regulation of telomere maintenance via telomere lengthening (GO:1904356)	13	19	4.82	+	3.94	0.000156	0.00746
									aromatic compound biosynthetic process (GO:0019438)	240	133	89.03	+	1.49	0.000162	0.00772
									positive regulation of macromolecule metabolic process (GO:0010604)	627	296	232.59	+	1.27	0.000178	0.00847
									mitotic prometaphase (GO:0000236)	46	39	17.06	+	2.29	0.000182	0.00859
									regulation of cellular amide metabolic process (GO:0034248)	124	79	46	+	1.72	0.000188	0.00888
									histone exchange (GO:0043486)	1	8	0.37	+	21.57	0.000194	0.00905
									DNA replication-independent nucleosome assembly (GO:0006336)	1	8	0.37	+	21.57	0.000194	0.00908
									amide transport (GO:0042886)	626	295	232.22	+	1.27	0.000207	0.00964
									transcription-coupled nucleotide-excision repair (GO:0006283)	12	18	4.45	+	4.04	0.000221	0.0102
									cellular response to leukemia inhibitory factor (GO:1990830)	10	16	3.71	+	4.31	0.000227	0.0105
									response to leukemia inhibitory factor (GO:1990823)	10	16	3.71	+	4.31	0.000227	0.0105
									vesicle-mediated transport (GO:0016192)	749	216	277.84	-	0.78	0.00023	0.0105
									protein-DNA complex disassembly (GO:0032986)	2	9	0.74	+	12.13	0.000241	0.011
									regulation of nucleocytoplasmic transport (GO:0046822)	26	27	9.64	+	2.8	0.000245	0.0111
									nucleotide-excision repair (GO:0006289)	17	21	6.31	+	3.33	0.0003	0.0136
									protein import into nucleus (GO:0006606)	27	27	10.02	+	2.7	0.000313	0.0141
									regulation of RNA stability (GO:0043487)	68	50	25.22	+	1.98	0.000315	0.0141
									cell cycle phase transition (GO:0044770)	64	48	23.74	+	2.02	0.000329	0.0147
									negative regulation of cellular metabolic process (GO:0031324)	456	223	169.16	+	1.32	0.000331	0.0148
									nucleosome assembly (GO:0006334)	8	14	2.97	+	4.72	0.000346	0.0152
									negative regulation of RNA catabolic process (GO:1902369)	8	14	2.97	+	4.72	0.000346	0.0153
									negative regulation of nitrogen compound metabolic process (GO:0051172)	416	206	154.32	+	1.33	0.000344	0.0153
									positive regulation of translation (GO:0045727)	34	31	12.61	+	2.46	0.00036	0.0158
									mitotic cell cycle phase transition (GO:0044772)	61	46	22.63	+	2.03	0.000372	0.0162
									regulation of mRNA catabolic process (GO:0061013)	75	53	27.82	+	1.9	0.00038	0.0165
									Unclassified (UNCLASSIFIED)	157	30	58.24	-	0.52	0.000392	0.0169
									biological_process (GO:0008150)	3396	1288	1259.76	+	1.02	0.000392	0.017
									regulation of DNA biosynthetic process (GO:2000278)	18	21	6.68	+	3.15	0.000408	0.0175
									DNA-templated transcription, elongation (GO:0006354)	7	13	2.6	+	5.01	0.00042	0.018
									positive regulation of DNA biosynthetic process (GO:2000573)	12	17	4.45	+	3.82	0.000434	0.0185
									regulation of carbohydrate catabolic process (GO:0043470)	21	23	7.79	+	2.95	0.000451	0.0192
									regulation of mRNA stability (GO:0043488)	68	49	25.22	+	1.94	0.000462	0.0195
									ATP metabolic process (GO:0046034)	68	49	25.22	+	1.94	0.000462	0.0196
									cell communication (GO:0007154)	1153	359	427.71	-	0.84	0.000488	0.0205
									positive regulation of telomere maintenance via telomerase (GO:0032212)	6	12	2.23	+	5.39	0.000503	0.0211
									nitrogen compound transport (GO:0071705)	686	315	254.47	+	1.24	0.000512	0.0214
									nucleotide-excision repair, DNA incision, 5'-to lesion (GO:0006296)	5	11	1.85	+	5.93	0.00059	0.0242
									transcription elongation from RNA polymerase II promoter (GO:0006368)	5	11	1.85	+	5.93	0.00059	0.0243
									nucleotide-excision repair, DNA incision (GO:0033683)	5	11	1.85	+	5.93	0.00059	0.0244
									negative regulation of biological process (GO:0048519)	1115	483	413.61	+	1.17	0.00059	0.0244
									meiotic cell cycle (GO:0051321)	22	23	8.16	+	2.82	0.000588	0.0245
									regulation of telomere maintenance via telomerase (GO:0032210)	11	16	4.08	+	3.92	0.000613	0.0251
									transcription by RNA polymerase III (GO:0006383)	1	7	0.37	+	18.87	0.000642	0.0261
									macromolecule catabolic process (GO:0009057)	357	179	132.43	+	1.35	0.000656	0.0266
									regulation of signaling (GO:0023051)	893	270	331.26	-	0.82	0.000663	0.0268
									regulation of cell communication (GO:0010646)	882	266	327.18	-	0.81	0.000714	0.0288
									positive regulation of protein localization to chromosome, telomeric region (GO:1904816)	2	8	0.74	+	10.78	0.000737	0.0291
									chromatin disassembly (GO:0031498)	2	8	0.74	+	10.78	0.000737	0.0292
									DNA unwinding involved in DNA replication (GO:0006268)	2	8	0.74	+	10.78	0.000737	0.0293
									DNA replication initiation (GO:0006270)	2	8	0.74	+	10.78	0.000737	0.0294
									nucleosome disassembly (GO:0006337)	2	8	0.74	+	10.78	0.000737	0.0295
									mitotic chromosome condensation (GO:0007076)	2	8	0.74	+	10.78	0.000737	0.0296
									regulation of signal transduction (GO:0009966)	788	234	292.31	-	0.8	0.000754	0.0296
									regulation of glycolytic process (GO:0006110)	18	20	6.68	+	3	0.000786	0.0306
									mitochondrion disassembly (GO:0061726)	24	0	8.9	-	< 0.01	0.000785	0.0307
									autophagy of mitochondrion (GO:0000422)	24	0	8.9	-	< 0.01	0.000785	0.0308
									cell cycle checkpoint (GO:0000075)	33	29	12.24	+	2.37	0.00082	0.0317
									lipid modification (GO:0030258)	92	14	34.13	-	0.41	0.000818	0.0317
									negative regulation of transcription, DNA-templated (GO:0045892)	154	89	57.13	+	1.56	0.000827	0.0318
									protein localization to chromosome (GO:0034502)	8	13	2.97	+	4.38	0.000831	0.0319
									positive regulation of metabolic process (GO:0009893)	720	326	267.09	+	1.22	0.000841	0.0322
									mitotic cell cycle checkpoint (GO:0007093)	27	26	10.02	+	2.6	0.000849	0.0323
									rhythmic process (GO:0048511)	57	42	21.14	+	1.99	0.000846	0.0323
									negative regulation of gene expression, epigenetic (GO:0045814)	10	15	3.71	+	4.04	0.000896	0.0339
									mitochondrial electron transport, NADH to ubiquinone (GO:0006120)	7	12	2.6	+	4.62	0.00103	0.0389
									DNA-templated transcription, initiation (GO:0006352)	23	23	8.53	+	2.7	0.00118	0.0442
									glycerolipid metabolic process (GO:0046486)	145	29	53.79	-	0.54	0.00126	0.0471
									RNA stabilization (GO:0043489)	6	11	2.23	+	4.94	0.00126	0.0472
									response to organic substance (GO:0010033)	727	327	269.68	+	1.21	0.00131	0.0488
