# Supplementary material for: Enzymatic degradation of RNA causes widespread protein aggregation in cell and tissue lysates
Source: EMBO Rep. 2020 Sep 18;21(10):e49585. doi: 10.15252/embr.201949585 (PMC7534620; doi:10.15252/embr.201949585)
Supplement: Supplementary file 6 — Dataset EV3 [file EMBR-21-e49585-s006.xlsx]

## Sheet: Description
Dataset EV 3.
Data description:
Aβ contains the results of differential expression analysis (RNA-Seq) of coding transcripts, comparing transcripts immunoprecipitated with antibodies against Aβ (one sample) versus non-specific IgG (two samples).
NF-H contains the results of differential expression analysis (RNA-Seq) of coding transcripts, comparing transcripts immunoprecipitated with antibodies against NF-H (two samples) versus non-specific IgG (two samples). Data are based on two independent experiments.
Common for Aβ lists the coding transcripts that were found to be asssociated with Aβ in both the native IP experiments and the renaturing experiments.
Common for NF-H lists the coding transcripts that were found to be asssociated with NF-H in both the native IP experiments and the renaturing experiments.

## Sheet: Aβ
Dataset EV 3. Transcripts associated with Aβ in cell-lysate. Only transcripts with a differential association (FDR<0.05) with Aβ compared to transcripts found in the IgG-samples are shown.
gene_id	gene	locus	sample_1	sample_2	status	value_1	value_2	log2(fold_change)	p_value	FDR (q-value)	significant
XLOC_049607	CPSF1	8:145596789-145634800	Aβ	IgG	OK	999	8.52831	-6.87208	5e-05	0.00108125	yes
XLOC_018176	CHSY1	15:101715927-101792137	Aβ	IgG	OK	20.8737	0.319379	-6.03028	5e-05	0.00108125	yes
XLOC_003022	SNHG12	1:28879596-28909495	Aβ	IgG	OK	30.3413	0.488006	-5.95824	5e-05	0.00108125	yes
XLOC_014473	SRP54	14:35390063-35498773	Aβ	IgG	OK	7.82324	0.182477	-5.42198	5e-05	0.00108125	yes
XLOC_014620	SOCS4	14:55493934-55516206	Aβ	IgG	OK	6.05503	0.194601	-4.95954	0.00415	0.0290397	yes
XLOC_034618	CEP63	3:134196547-134293859	Aβ	IgG	OK	11.5299	0.375632	-4.93992	5e-05	0.00108125	yes
XLOC_041819	GNB2L1	5:180663908-180699308	Aβ	IgG	OK	1211.48	54.7638	-4.4674	5e-05	0.00108125	yes
XLOC_032943	POLR2F	22:38339527-38437922	Aβ	IgG	OK	8.63728	0.408193	-4.40325	5e-05	0.00108125	yes
XLOC_058310	SASH3	X:128913954-128930939	Aβ	IgG	OK	8.77709	0.442943	-4.30855	0.004	0.0283965	yes
XLOC_014676	PPM1A	14:60706838-60765805	Aβ	IgG	OK	7.38875	0.402396	-4.19864	5e-05	0.00108125	yes
XLOC_016895	ARIH1	15:72690613-72879692	Aβ	IgG	OK	9.46376	0.521703	-4.18111	0.0001	0.00191567	yes
XLOC_023286	ELP2	18:33709406-33757977	Aβ	IgG	OK	6.61889	0.441384	-3.90648	5e-05	0.00108125	yes
XLOC_046361	TBRG4	7:45139698-45151646	Aβ	IgG	OK	36.5367	2.60443	-3.81031	0.0001	0.00191567	yes
XLOC_014654	PSMA3	14:58466452-58764875	Aβ	IgG	OK	8.81151	0.653411	-3.75333	5e-05	0.00108125	yes
XLOC_000379	TMEM50A	1:25568727-25756683	Aβ	IgG	OK	6.37753	0.477187	-3.74037	0.0033	0.0249218	yes
XLOC_049894	CLTA	9:36190852-36304921	Aβ	IgG	OK	6.95675	0.552266	-3.65498	0.00125	0.0127321	yes
XLOC_047529	CCAR2	8:22462144-22526661	Aβ	IgG	OK	12.8885	1.0558	-3.60968	0.0001	0.00191567	yes
XLOC_013003	SAP18	13:21714652-21723221	Aβ	IgG	OK	7.60578	0.657134	-3.53284	0.00145	0.0141171	yes
XLOC_019306	UNKL	16:1401923-1464752	Aβ	IgG	OK	7.82088	0.700111	-3.48168	5e-05	0.00108125	yes
XLOC_029746	DARS	2:136664246-136779888	Aβ	IgG	OK	6.3463	0.568255	-3.48131	0.0003	0.00456495	yes
XLOC_008012	POLR2G	11:62529015-62534182	Aβ	IgG	OK	7.54073	0.693534	-3.44267	0.00075	0.00894353	yes
XLOC_008969	TAF10	11:6616304-6633898	Aβ	IgG	OK	8.6377	0.849017	-3.34678	0.0056	0.0354972	yes
XLOC_046159	IGF2BP3	7:23338357-23510086	Aβ	IgG	OK	6.98398	0.68657	-3.34657	5e-05	0.00108125	yes
XLOC_000471	YTHDF2	1:29063132-29096287	Aβ	IgG	OK	8.26864	0.838328	-3.30206	0.0009	0.0101714	yes
XLOC_025550	CTB-54O9.9,DUS3L,PRR22	19:5782970-5791249	Aβ	IgG	OK	7.1682	0.736412	-3.28303	0.0002	0.00332692	yes
XLOC_011471	AL021546.6,COX6A1,GATC	12:120875892-120899389	Aβ	IgG	OK	19.2094	1.99713	-3.26582	0.0019	0.0170243	yes
XLOC_010924	ESYT1,ZC3H10	12:56511942-56538455	Aβ	IgG	OK	6.0246	0.628135	-3.26172	0.0001	0.00191567	yes
XLOC_017566	SPG11	15:44829254-44955876	Aβ	IgG	OK	7.38897	0.772256	-3.25822	5e-05	0.00108125	yes
XLOC_004015	HIST2H2BE	1:149856009-149858232	Aβ	IgG	OK	24.1423	2.53299	-3.25265	5e-05	0.00108125	yes
XLOC_009524	MACROD1	11:63742078-63933578	Aβ	IgG	OK	7.6372	0.826528	-3.20791	0.004	0.0283965	yes
XLOC_036947	OCIAD1	4:48807228-48863834	Aβ	IgG	OK	17.9726	1.95427	-3.20109	5e-05	0.00108125	yes
XLOC_024214	CHAF1A	19:4402658-4457819	Aβ	IgG	OK	7.066	0.775247	-3.18817	0.00225	0.0192992	yes
XLOC_033637	CHKB,CHKB-CPT1B,CPT1B	22:51007289-51052409	Aβ	IgG	OK	5.73847	0.633506	-3.17923	5e-05	0.00108125	yes
XLOC_029201	CCDC142,MRPL53	2:74699084-74722013	Aβ	IgG	OK	6.49867	0.743495	-3.12775	0.001	0.0108752	yes
XLOC_045208	WBSCR22	7:73095298-73134002	Aβ	IgG	OK	8.8938	1.03254	-3.1066	5e-05	0.00108125	yes
XLOC_012133	RACGAP1	12:50360976-50426919	Aβ	IgG	OK	6.50369	0.775458	-3.06814	5e-05	0.00108125	yes
XLOC_011686	TNFRSF1A	12:6437922-6451280	Aβ	IgG	OK	5.98619	0.742271	-3.01162	0.00015	0.00267738	yes
XLOC_027120	ACTR2	2:65454886-65498387	Aβ	IgG	OK	12.5947	1.57929	-2.99547	5e-05	0.00108125	yes
XLOC_021805	CTC1	17:8130190-8173809	Aβ	IgG	OK	6.59831	0.827927	-2.99452	0.00335	0.0251138	yes
XLOC_005612	HNRNPH3	10:70042416-70167051	Aβ	IgG	OK	24.2142	3.07141	-2.97888	5e-05	0.00108125	yes
XLOC_024792	ZNF146	19:36673187-36737159	Aβ	IgG	OK	5.74946	0.729596	-2.97826	0.0009	0.0101714	yes
XLOC_008594	CD3G	11:118215058-118225876	Aβ	IgG	OK	6.39629	0.817932	-2.96718	0.00375	0.0269966	yes
XLOC_006019	ADD3	10:111756125-111895323	Aβ	IgG	OK	6.09543	0.788986	-2.94966	5e-05	0.00108125	yes
XLOC_016672	EID1	15:49115931-49255641	Aβ	IgG	OK	27.0248	3.49834	-2.94954	0.00525	0.0339289	yes
XLOC_036612	MAEA	4:1283638-1333935	Aβ	IgG	OK	6.6877	0.868421	-2.94504	5e-05	0.00108125	yes
XLOC_037022	POLR2B	4:57829535-58071676	Aβ	IgG	OK	7.65436	0.994232	-2.94463	0.0034	0.0253703	yes
XLOC_008593	CD3E	11:118175259-118186890	Aβ	IgG	OK	25.4661	3.33301	-2.93368	5e-05	0.00108125	yes
XLOC_032312	AP000304.12,ATP5O,DONSON	21:34876237-35349992	Aβ	IgG	OK	9.96687	1.30767	-2.93014	0.0001	0.00191567	yes
XLOC_059363	38961	X:118749686-118827333	Aβ	IgG	OK	7.92852	1.04772	-2.9198	5e-05	0.00108125	yes
XLOC_039626	PAPD4	5:78907942-78982471	Aβ	IgG	OK	6.7582	0.901059	-2.90694	0.0006	0.00753855	yes
XLOC_011787	YBX3	12:10851682-10875911	Aβ	IgG	OK	9.94961	1.33351	-2.89941	5e-05	0.00108125	yes
XLOC_010955	MARS	12:57853917-57914300	Aβ	IgG	OK	12.3004	1.65094	-2.89734	5e-05	0.00108125	yes
XLOC_036370	TBL1XR1	3:176737142-176915261	Aβ	IgG	OK	7.7395	1.05434	-2.8759	0.00015	0.00267738	yes
XLOC_048895	PRKDC	8:48685668-48872743	Aβ	IgG	OK	5.86773	0.801627	-2.8718	0.00065	0.00797953	yes
XLOC_015002	YY1	14:100673743-100772884	Aβ	IgG	OK	6.56537	0.901477	-2.86451	0.00355	0.0259894	yes
XLOC_019234	ACSF3	16:89154782-89222254	Aβ	IgG	OK	15.0537	2.07293	-2.86037	0.0001	0.00191567	yes
XLOC_004028	MCL1	1:150547031-150552113	Aβ	IgG	OK	8.77537	1.21997	-2.84661	5e-05	0.00108125	yes
XLOC_031916	SOD1	21:33031934-33041244	Aβ	IgG	OK	12.786	1.78175	-2.8432	0.00045	0.00610404	yes
XLOC_010629	DDX11	12:31173696-31257725	Aβ	IgG	OK	11.6981	1.63962	-2.83484	5e-05	0.00108125	yes
XLOC_000517	RBBP4	1:33116742-33169197	Aβ	IgG	OK	20.5357	2.89805	-2.82498	5e-05	0.00108125	yes
XLOC_022448	KIF18B	17:43002076-43025110	Aβ	IgG	OK	6.21274	0.890527	-2.8025	5e-05	0.00108125	yes
XLOC_028934	ZFP36L2	2:43393799-43823185	Aβ	IgG	OK	8.94301	1.28311	-2.80112	0.0001	0.00191567	yes
XLOC_031129	LIME1,RP4-583P15.14,RP4-583P15.15,SLC2A4RG,ZGPAT	20:62289162-62374858	Aβ	IgG	OK	25.8917	3.71554	-2.80084	5e-05	0.00108125	yes
XLOC_024170	AC004410.3,SPPL2B	19:2321515-2355099	Aβ	IgG	OK	13.0723	1.8775	-2.79963	5e-05	0.00108125	yes
XLOC_031162	FKBP1A	20:1290618-1373806	Aβ	IgG	OK	25.851	3.73149	-2.7924	5e-05	0.00108125	yes
XLOC_020824	SUZ12P	17:29036316-29151794	Aβ	IgG	OK	6.90965	1.01664	-2.7648	0.00305	0.0235396	yes
XLOC_037013	PAICS	4:57301906-57327534	Aβ	IgG	OK	7.41388	1.10273	-2.74915	0.00015	0.00267738	yes
XLOC_011258	TMPO	12:98906750-98944157	Aβ	IgG	OK	22.3347	3.35042	-2.73687	0.00085	0.00974337	yes
XLOC_021177	CALCOCO2	17:46908349-46943884	Aβ	IgG	OK	6.06364	0.914098	-2.72976	5e-05	0.00108125	yes
XLOC_049761	FOCAD	9:20658307-21031635	Aβ	IgG	OK	7.16565	1.09325	-2.71248	0.00015	0.00267738	yes
XLOC_014407	IRF9,RNF31,RP11-468E2.4	14:24612573-24636611	Aβ	IgG	OK	7.53748	1.1735	-2.68326	5e-05	0.00108125	yes
XLOC_024167	DOT1L	19:2100987-2252072	Aβ	IgG	OK	10.0147	1.5596	-2.68287	0.00025	0.00394838	yes
XLOC_014684	MNAT1,SLC38A6	14:61201459-61550451	Aβ	IgG	OK	11.6866	1.82088	-2.68215	5e-05	0.00108125	yes
XLOC_050691	CCDC183,RABL6,RP11-216L13.17,TMEM141	9:139685806-139735639	Aβ	IgG	OK	9.22838	1.43955	-2.68046	5e-05	0.00108125	yes
XLOC_026861	AC074117.10	2:27548715-27593353	Aβ	IgG	OK	6.83128	1.07034	-2.67409	0.00345	0.0255568	yes
XLOC_019448	CARHSP1	16:8768421-8962866	Aβ	IgG	OK	8.99112	1.40945	-2.67337	0.00025	0.00394838	yes
XLOC_002645	NADK	1:1682670-1711896	Aβ	IgG	OK	6.63841	1.04713	-2.6644	5e-05	0.00108125	yes
XLOC_021156	KPNB1	17:45726841-45762871	Aβ	IgG	OK	10.7939	1.72641	-2.64437	5e-05	0.00108125	yes
XLOC_003086	AK2	1:33452552-33546597	Aβ	IgG	OK	9.96734	1.60775	-2.63217	0.00065	0.00797953	yes
XLOC_002876	CAPZB	1:19665266-19812066	Aβ	IgG	OK	20.9038	3.37976	-2.62877	0.00015	0.00267738	yes
XLOC_020158	GLG1	16:74485797-74641012	Aβ	IgG	OK	6.17262	1.00173	-2.6234	0.00205	0.0180096	yes
XLOC_033171	DGCR2	22:19023794-19115962	Aβ	IgG	OK	5.77899	0.943786	-2.61429	0.00035	0.0050588	yes
XLOC_050565	SET	9:131445702-131458679	Aβ	IgG	OK	22.967	3.7572	-2.61183	5e-05	0.00108125	yes
XLOC_030904	MYBL2	20:42295753-42345136	Aβ	IgG	OK	5.86068	0.969631	-2.59556	5e-05	0.00108125	yes
XLOC_010917	CDK2	12:56347888-56367101	Aβ	IgG	OK	8.60142	1.43187	-2.58667	0.0015	0.0144537	yes
XLOC_014234	TOX4	14:21927178-21979517	Aβ	IgG	OK	5.91142	0.984596	-2.5859	0.00515	0.0335137	yes
XLOC_018272	TSC2	16:2089815-2185899	Aβ	IgG	OK	12.1652	2.02955	-2.58353	0.00015	0.00267738	yes
XLOC_000474	EPB41	1:29213602-29450447	Aβ	IgG	OK	8.83983	1.48159	-2.57688	0.00115	0.0120072	yes
XLOC_031096	RPS21	20:60962171-60963576	Aβ	IgG	OK	59.222	10.0112	-2.56452	0.00325	0.0246934	yes
XLOC_025775	AKAP8L	19:15464195-15529952	Aβ	IgG	OK	11.381	1.93718	-2.5546	5e-05	0.00108125	yes
XLOC_014688	HIF1A,SNAPC1	14:62147758-62263146	Aβ	IgG	OK	7.01345	1.21432	-2.52998	0.00165	0.0154361	yes
XLOC_012883	UBC	12:125396149-125401914	Aβ	IgG	OK	42.9184	7.44811	-2.52665	5e-05	0.00108125	yes
XLOC_000641	YBX1	1:43148097-43168020	Aβ	IgG	OK	69.5438	12.122	-2.5203	5e-05	0.00108125	yes
XLOC_017353	HERC2	15:28356185-28567298	Aβ	IgG	OK	6.92881	1.20909	-2.51869	0.0085	0.0473181	yes
XLOC_031400	MIR663A	20:26167555-26232162	Aβ	IgG	OK	12.7928	2.25006	-2.50729	5e-05	0.00108125	yes
XLOC_039581	HMGCR	5:74615979-74657929	Aβ	IgG	OK	12.4296	2.19735	-2.49994	0.00025	0.00394838	yes
XLOC_049255	UQCRB	8:97238147-97250262	Aβ	IgG	OK	7.76935	1.38418	-2.48877	0.0005	0.00659918	yes
XLOC_029270	CAPG	2:85621870-85645555	Aβ	IgG	OK	11.0191	1.96416	-2.48802	0.0002	0.00332692	yes
XLOC_019372	PKMYT1	16:3013944-3030540	Aβ	IgG	OK	8.01252	1.43213	-2.48409	0.00025	0.00394838	yes
XLOC_009701	NUMA1	11:71709586-71823826	Aβ	IgG	OK	11.5528	2.0738	-2.4779	5e-05	0.00108125	yes
XLOC_027159	PCBP1	2:70187225-70316332	Aβ	IgG	OK	17.2243	3.09186	-2.4779	0.00205	0.0180096	yes
XLOC_017813	ANP32A	15:69070873-69355083	Aβ	IgG	OK	14.2837	2.61126	-2.45156	0.00015	0.00267738	yes
XLOC_035201	RPL32	3:12837970-12913415	Aβ	IgG	OK	99.7887	18.2641	-2.44986	0.00125	0.0127321	yes
XLOC_017695	ADAM10	15:58887402-59042177	Aβ	IgG	OK	10.6044	1.95416	-2.44004	0.00025	0.00394838	yes
XLOC_008075	NEAT1	11:65190244-65213195	Aβ	IgG	OK	8.83336	1.63474	-2.4339	0.0011	0.0115819	yes
XLOC_014372	MRPL52	14:23299087-23304246	Aβ	IgG	OK	7.59087	1.40594	-2.43273	0.0005	0.00659918	yes
XLOC_021350	DCAF7	17:61627821-61671639	Aβ	IgG	OK	10.9042	2.02206	-2.43099	0.00165	0.0154361	yes
XLOC_009384	UBE2L6	11:57319128-57335757	Aβ	IgG	OK	8.86983	1.65663	-2.42066	0.00685	0.0407341	yes
XLOC_025440	TMEM259	19:999600-1021121	Aβ	IgG	OK	11.9274	2.22878	-2.41996	5e-05	0.00108125	yes
XLOC_026445	CLDND2,CTD-2616J11.11,ETFB	19:51848422-51872257	Aβ	IgG	OK	8.07405	1.51918	-2.41	0.00285	0.0226329	yes
XLOC_012818	SRSF9	12:120899470-120907596	Aβ	IgG	OK	18.6597	3.5162	-2.40784	0.0006	0.00753855	yes
XLOC_008117	BBS1,CTD-3074O7.11,DPP3	11:66234215-66313709	Aβ	IgG	OK	7.37957	1.39448	-2.40381	5e-05	0.00108125	yes
XLOC_014411	GMPR2	14:24641061-24708448	Aβ	IgG	OK	5.88118	1.12122	-2.39103	0.00015	0.00267738	yes
XLOC_027625	ACTR3	2:114647536-114720173	Aβ	IgG	OK	13.5257	2.59025	-2.38454	0.002	0.0176669	yes
XLOC_014825	FLVCR2,IFT43,TTLL5	14:76041230-76550928	Aβ	IgG	OK	14.3221	2.7538	-2.37875	5e-05	0.00108125	yes
XLOC_011308	TXNRD1	12:104609556-104744061	Aβ	IgG	OK	6.59967	1.27081	-2.37664	0.00025	0.00394838	yes
XLOC_046036	TNRC18	7:5313999-5465045	Aβ	IgG	OK	8.49357	1.63926	-2.37333	0.0009	0.0101714	yes
XLOC_022628	MIR142	17:56378591-56494956	Aβ	IgG	OK	21.3038	4.1166	-2.37159	0.0041	0.0288333	yes
XLOC_045629	CCDC136	7:128430810-128462186	Aβ	IgG	OK	6.84001	1.32361	-2.36952	0.00215	0.0186982	yes
XLOC_026116	MAP4K1	19:39078280-39109522	Aβ	IgG	OK	5.99411	1.16319	-2.36546	0.00245	0.0203623	yes
XLOC_021163	NFE2L1	17:46125690-46138890	Aβ	IgG	OK	14.2494	2.77317	-2.36129	5e-05	0.00108125	yes
XLOC_012721	ANAPC7,ARPC3	12:110810704-110888227	Aβ	IgG	OK	9.58888	1.8731	-2.35593	0.00015	0.00267738	yes
XLOC_013787	TPT1	13:45911007-45965872	Aβ	IgG	OK	55.139	10.9055	-2.33801	5e-05	0.00108125	yes
XLOC_015974	BCL11B	14:99635623-99737861	Aβ	IgG	OK	6.24491	1.24211	-2.32989	0.00225	0.0192992	yes
XLOC_042043	HIST1H2BF	6:26199747-26200942	Aβ	IgG	OK	18.4741	3.68438	-2.32601	5e-05	0.00108125	yes
XLOC_044523	TCP1	6:160090088-160210781	Aβ	IgG	OK	19.8441	3.96357	-2.32384	0.0023	0.0195639	yes
XLOC_023388	NEDD4L	18:55711598-56068772	Aβ	IgG	OK	15.714	3.17108	-2.30901	0.00095	0.0105042	yes
XLOC_017602	MYEF2	15:48413168-48470714	Aβ	IgG	OK	11.1568	2.25818	-2.30469	0.00215	0.0186982	yes
XLOC_003817	CSDE1,NRAS	1:115247089-115301297	Aβ	IgG	OK	18.3416	3.7441	-2.29243	5e-05	0.00108125	yes
XLOC_045606	SND1	7:127292211-127732661	Aβ	IgG	OK	10.249	2.09858	-2.288	0.00055	0.00710075	yes
XLOC_045905	GIMAP1,GIMAP5	7:150413644-150487837	Aβ	IgG	OK	6.50716	1.34069	-2.27905	0.0028	0.0224259	yes
XLOC_057391	PLCXD1	X:192988-220023	Aβ	IgG	OK	5.73683	1.18479	-2.27562	0.00415	0.0290397	yes
XLOC_010525	STRAP	12:16035324-16056412	Aβ	IgG	OK	6.66514	1.38148	-2.27042	0.0046	0.03103	yes
XLOC_002046	TROVE2	1:192981379-193060907	Aβ	IgG	OK	7.99555	1.65853	-2.26929	0.00255	0.0209764	yes
XLOC_013487	ARHGEF7	13:111766158-111958084	Aβ	IgG	OK	6.15416	1.2769	-2.26891	0.0007	0.00847309	yes
XLOC_019698	AC009133.12,AC009133.14,AC009133.20	16:29817426-29859355	Aβ	IgG	OK	8.96904	1.86397	-2.26658	0.00255	0.0209764	yes
XLOC_034011	TMA7	3:48473573-48488060	Aβ	IgG	OK	12.2786	2.5543	-2.26515	0.0077	0.0441993	yes
XLOC_027670	TSN	2:122494678-122525429	Aβ	IgG	OK	7.54344	1.5719	-2.26271	0.0026	0.0212478	yes
XLOC_031987	AP001421.1,DYRK1A	21:38737778-38889753	Aβ	IgG	OK	9.47875	1.97616	-2.26199	0.0042	0.0292259	yes
XLOC_023847	TPGS2	18:33877676-34812135	Aβ	IgG	OK	6.67354	1.39344	-2.2598	0.00025	0.00394838	yes
XLOC_046353	TMED4	7:44617492-44621886	Aβ	IgG	OK	8.67489	1.81166	-2.25954	0.0032	0.0243959	yes
XLOC_021027	EIF1	17:39775688-39943183	Aβ	IgG	OK	42.4227	8.87365	-2.25724	5e-05	0.00108125	yes
XLOC_009713	ARAP1,STARD10	11:72396113-72504726	Aβ	IgG	OK	7.9377	1.66112	-2.25657	5e-05	0.00108125	yes
XLOC_043582	CLIC1,DDAH2	6:31694814-31707540	Aβ	IgG	OK	25.1646	5.27818	-2.25328	5e-05	0.00108125	yes
XLOC_044948	DBNL	7:44084238-44109055	Aβ	IgG	OK	7.31244	1.54461	-2.24311	0.0001	0.00191567	yes
XLOC_002652	AL590822.1,C1orf86	1:1981908-2152177	Aβ	IgG	OK	13.0351	2.77708	-2.23076	0.00045	0.00610404	yes
XLOC_002139	ZBED6,ZC3H11A	1:203764781-203823252	Aβ	IgG	OK	6.87614	1.46912	-2.22665	0.00125	0.0127321	yes
XLOC_011850	ARHGDIB	12:15094950-15114662	Aβ	IgG	OK	25.7056	5.54018	-2.21408	5e-05	0.00108125	yes
XLOC_028896	SRSF7	2:38970740-38978636	Aβ	IgG	OK	6.10125	1.3196	-2.209	0.0005	0.00659918	yes
XLOC_059270	MORF4L2	X:102930423-102946700	Aβ	IgG	OK	7.67971	1.66553	-2.20507	0.0027	0.0218271	yes
XLOC_027288	MAT2A	2:85766287-85788670	Aβ	IgG	OK	15.5549	3.37353	-2.20503	0.0051	0.0333234	yes
XLOC_043407	HIST1H4B	6:26027123-26027480	Aβ	IgG	OK	73.3511	15.9426	-2.20193	0.0074	0.0429819	yes
XLOC_004126	TPM3	1:154127783-154167124	Aβ	IgG	OK	16.2249	3.5351	-2.19839	5e-05	0.00108125	yes
XLOC_012757	LHX5	12:113899838-113918429	Aβ	IgG	OK	8.13686	1.79608	-2.17962	0.00335	0.0251138	yes
XLOC_043854	ELOVL5	6:53132195-53213947	Aβ	IgG	OK	12.2657	2.71188	-2.17727	0.001	0.0108752	yes
XLOC_000510	LCK	1:32716839-32751766	Aβ	IgG	OK	15.2421	3.37985	-2.17303	0.0004	0.00559453	yes
XLOC_022427	UBTF	17:42269172-42301078	Aβ	IgG	OK	8.74256	1.94158	-2.17082	0.0014	0.0137493	yes
XLOC_027292	USP39	2:85825670-85876508	Aβ	IgG	OK	6.92751	1.54146	-2.16804	0.00145	0.0141171	yes
XLOC_051722	C9orf78	9:132589568-132644107	Aβ	IgG	OK	7.81297	1.74434	-2.16319	0.0061	0.0376066	yes
XLOC_001513	PIP5K1A	1:151170424-151222012	Aβ	IgG	OK	16.1814	3.61652	-2.16166	0.00285	0.0226329	yes
XLOC_009486	EML3	11:62369689-62382592	Aβ	IgG	OK	8.8278	1.98987	-2.14938	0.00385	0.0275402	yes
XLOC_007373	RRM1	11:4115936-4160106	Aβ	IgG	OK	6.41331	1.44581	-2.14919	0.0039	0.0278094	yes
XLOC_022833	HN1,SUMO2	17:73131342-73179078	Aβ	IgG	OK	34.254	7.74818	-2.14434	5e-05	0.00108125	yes
XLOC_031944	SON	21:34876237-35349992	Aβ	IgG	OK	12.8827	2.92304	-2.1399	0.0086	0.0476624	yes
XLOC_029019	RTN4	2:55199324-55339757	Aβ	IgG	OK	20.9646	4.76337	-2.1379	0.0006	0.00753855	yes
XLOC_020318	CHMP1A	16:89710838-89737680	Aβ	IgG	OK	5.89794	1.34321	-2.13452	0.0048	0.0319196	yes
XLOC_046190	HNRNPA2B1	7:26229546-26252976	Aβ	IgG	OK	58.6441	13.3758	-2.13237	5e-05	0.00108125	yes
XLOC_010490	CDKN1B	12:12867991-12875305	Aβ	IgG	OK	6.56899	1.49836	-2.13229	0.0047	0.0314218	yes
XLOC_040028	MATR3	5:138282408-138667360	Aβ	IgG	OK	25.9312	5.93187	-2.12813	5e-05	0.00108125	yes
XLOC_011578	RAN	12:131356423-131362223	Aβ	IgG	OK	28.4705	6.54574	-2.12084	5e-05	0.00108125	yes
XLOC_040392	HNRNPAB	5:177631507-177659792	Aβ	IgG	OK	9.98928	2.29774	-2.12016	0.00035	0.0050588	yes
XLOC_021234	NME1,NME1-NME2,NME2	17:49230896-49249108	Aβ	IgG	OK	22.9407	5.29699	-2.11466	5e-05	0.00108125	yes
XLOC_010805	DAZAP2	12:51632075-51665146	Aβ	IgG	OK	14.4374	3.35451	-2.10564	0.0004	0.00559453	yes
XLOC_050718	TUBB4B	9:140135664-140142222	Aβ	IgG	OK	10.2529	2.38536	-2.10375	0.0011	0.0115819	yes
XLOC_011402	DTX1	12:113494513-113535833	Aβ	IgG	OK	7.08466	1.65081	-2.10153	0.00285	0.0226329	yes
XLOC_012294	PTGES3	12:57057126-57082159	Aβ	IgG	OK	11.5851	2.7075	-2.09723	0.0003	0.00456495	yes
XLOC_020745	AC015688.3,KSR1,LGALS9	17:25783669-25976586	Aβ	IgG	OK	6.31066	1.47704	-2.09508	5e-05	0.00108125	yes
XLOC_028453	PTMA	2:232571516-232578251	Aβ	IgG	OK	227.956	53.3942	-2.094	5e-05	0.00108125	yes
XLOC_020178	ADAT1,CHST5,RP11-77K12.7,TMEM231	16:75562429-75657198	Aβ	IgG	OK	6.08351	1.4262	-2.09273	0.00015	0.00267738	yes
XLOC_003368	DHCR24	1:55315305-55354523	Aβ	IgG	OK	7.12488	1.67401	-2.08956	5e-05	0.00108125	yes
XLOC_000624	CTPS1	1:41445006-41478235	Aβ	IgG	OK	7.3314	1.7248	-2.08766	0.001	0.0108752	yes
XLOC_044674	RAC1	7:6414051-6443608	Aβ	IgG	OK	6.83535	1.61036	-2.08564	0.00895	0.0489984	yes
XLOC_013798	LCP1	13:46700054-46786006	Aβ	IgG	OK	17.9435	4.23584	-2.08275	0.00055	0.00710075	yes
XLOC_033350	NIPSNAP1,THOC5	22:29901867-29977326	Aβ	IgG	OK	11.6673	2.75591	-2.08187	0.0002	0.00332692	yes
XLOC_032768	GGT1,SNRPD3	22:24936405-25024972	Aβ	IgG	OK	9.29012	2.20218	-2.07677	5e-05	0.00108125	yes
XLOC_041312	ZNF608	5:123972607-124084500	Aβ	IgG	OK	6.35296	1.50622	-2.0765	0.00285	0.0226329	yes
XLOC_010838	EIF4B	12:53399941-53458156	Aβ	IgG	OK	15.8194	3.75103	-2.07634	5e-05	0.00108125	yes
XLOC_035197	RAF1	3:12525930-12705725	Aβ	IgG	OK	5.91966	1.40589	-2.07404	0.00345	0.0255568	yes
XLOC_008756	APLP2	11:129936835-130014699	Aβ	IgG	OK	9.07804	2.16214	-2.06992	5e-05	0.00108125	yes
XLOC_037118	RUFY3	4:71569463-71673032	Aβ	IgG	OK	5.88296	1.40738	-2.06353	0.0015	0.0144537	yes
XLOC_021777	GPS2,NEURL4,RP11-542C16.2	17:7210317-7232712	Aβ	IgG	OK	9.93183	2.38124	-2.06035	0.00025	0.00394838	yes
XLOC_007544	NUCB2	11:17229699-17371521	Aβ	IgG	OK	13.8048	3.32495	-2.05377	0.0026	0.0212478	yes
XLOC_009618	CORO1B,PTPRCAP	11:67202980-67211346	Aβ	IgG	OK	7.33964	1.76795	-2.05363	0.0062	0.0379733	yes
XLOC_033009	SREBF2	22:42227218-42303312	Aβ	IgG	OK	9.9408	2.40872	-2.04509	0.0002	0.00332692	yes
XLOC_012074	HDAC7	12:48099867-48231681	Aβ	IgG	OK	12.1955	2.95867	-2.04333	0.00015	0.00267738	yes
XLOC_022968	DUS1L	17:80015381-80023763	Aβ	IgG	OK	10.3468	2.5154	-2.04033	0.0006	0.00753855	yes
XLOC_012829	SPPL3	12:121200312-121342174	Aβ	IgG	OK	6.32061	1.54402	-2.03337	0.00765	0.0439572	yes
XLOC_031176	RP4-734P14.4,SNRPB,ZNF343	20:2442279-2505348	Aβ	IgG	OK	13.0348	3.20434	-2.02427	0.00035	0.0050588	yes
XLOC_043436	HIST1H2BJ	6:27093675-27100541	Aβ	IgG	OK	94.569	23.2695	-2.02292	0.0013	0.0130756	yes
XLOC_027036	SPTBN1	2:54683421-54896812	Aβ	IgG	OK	7.69976	1.89559	-2.02217	5e-05	0.00108125	yes
XLOC_050540	FPGS	9:130556875-130576606	Aβ	IgG	OK	6.6154	1.63138	-2.01973	0.0001	0.00191567	yes
XLOC_023357	DCC	18:49866541-51094653	Aβ	IgG	OK	13.4193	3.32328	-2.01363	0.0012	0.0124483	yes
XLOC_024130	CNN2	19:1026297-1039068	Aβ	IgG	OK	12.6382	3.14661	-2.00592	0.0001	0.00191567	yes
XLOC_031294	OVOL2,SNX5	20:17922240-18039832	Aβ	IgG	OK	9.70094	2.41705	-2.00488	0.001	0.0108752	yes
XLOC_024791	CAPNS1	19:36630476-36641255	Aβ	IgG	OK	18.5654	4.67809	-1.98862	0.00045	0.00610404	yes
XLOC_024566	CTC-260F20.3,NDUFA13,YJEFN3	19:19623226-19648390	Aβ	IgG	OK	32.1368	8.09812	-1.98857	0.0001	0.00191567	yes
XLOC_049589	PUF60	8:144898406-144912029	Aβ	IgG	OK	14.4517	3.64608	-1.98682	5e-05	0.00108125	yes
XLOC_038394	HNRNPD	4:83273650-83305180	Aβ	IgG	OK	43.0992	10.8758	-1.98654	5e-05	0.00108125	yes
XLOC_005902	PGAM1	10:99185916-99193198	Aβ	IgG	OK	10.9068	2.75968	-1.98266	0.00025	0.00394838	yes
XLOC_023890	SMAD2	18:45357921-45457515	Aβ	IgG	OK	7.879	1.99363	-1.98262	0.00405	0.0286249	yes
XLOC_040919	GUSBP3	5:68773298-69006341	Aβ	IgG	OK	6.72704	1.70393	-1.98111	0.00875	0.0482322	yes
XLOC_044345	BCLAF1	6:136578000-136610989	Aβ	IgG	OK	9.67896	2.45221	-1.98077	0.0072	0.0420811	yes
XLOC_025496	AES	19:3052907-3063105	Aβ	IgG	OK	22.0932	5.60831	-1.97796	0.00015	0.00267738	yes
XLOC_001519	PSMB4	1:151372009-151374420	Aβ	IgG	OK	12.3252	3.13364	-1.9757	0.00095	0.0105042	yes
XLOC_030774	MAPRE1	20:31407698-31442063	Aβ	IgG	OK	7.5384	1.92121	-1.97224	5e-05	0.00108125	yes
XLOC_030470	HDAC4	2:239969863-240324058	Aβ	IgG	OK	13.1129	3.34429	-1.97121	0.00195	0.0173479	yes
XLOC_014090	ARGLU1	13:107194020-107220512	Aβ	IgG	OK	16.8763	4.30832	-1.96981	0.0007	0.00847309	yes
XLOC_020612	ALKBH5	17:18012019-18113268	Aβ	IgG	OK	6.05649	1.54741	-1.96863	0.00245	0.0203623	yes
XLOC_043605	PBX2	6:32152511-32158072	Aβ	IgG	OK	6.16219	1.57495	-1.96814	0.00295	0.0230047	yes
XLOC_034747	MBNL1	3:151961616-152214602	Aβ	IgG	OK	9.36517	2.40077	-1.96381	0.0088	0.0483656	yes
XLOC_020989	MSL1	17:38278244-38293042	Aβ	IgG	OK	5.95691	1.52763	-1.96327	0.0026	0.0212478	yes
XLOC_025009	CALM3	19:46984052-47114050	Aβ	IgG	OK	25.619	6.58719	-1.95948	5e-05	0.00108125	yes
XLOC_013516	TFDP1	13:114239012-114295785	Aβ	IgG	OK	13.332	3.45391	-1.94859	0.00405	0.0286249	yes
XLOC_004197	HDGF	1:156711898-156770607	Aβ	IgG	OK	16.4711	4.2802	-1.94418	0.00015	0.00267738	yes
XLOC_001236	CHI3L2	1:111729795-111786062	Aβ	IgG	OK	14.1161	3.67136	-1.94296	0.00095	0.0105042	yes
XLOC_031163	NSFL1C,SIRPB2	20:1422806-1472233	Aβ	IgG	OK	5.85429	1.52286	-1.94271	0.0006	0.00753855	yes
XLOC_025006	PPP5C	19:46850250-46896238	Aβ	IgG	OK	6.4097	1.66764	-1.94245	0.0028	0.0224259	yes
XLOC_018984	FAM65A	16:67552320-67580691	Aβ	IgG	OK	6.1886	1.61253	-1.94028	0.0029	0.0228685	yes
XLOC_025843	FKBP8	19:18642422-18655038	Aβ	IgG	OK	21.2894	5.55273	-1.93886	0.00015	0.00267738	yes
XLOC_025458	MBD3,UQCR11	19:1576638-1605480	Aβ	IgG	OK	21.6927	5.66303	-1.93756	0.0062	0.0379733	yes
XLOC_050019	FAM27D1	9:46389074-46391556	Aβ	IgG	OK	6.19839	1.61983	-1.93605	0.0067	0.0401393	yes
XLOC_048411	HSF1	8:145515279-145538801	Aβ	IgG	OK	9.69788	2.53638	-1.9349	0.0002	0.00332692	yes
XLOC_030800	RALY	20:32570857-32700138	Aβ	IgG	OK	14.3662	3.76374	-1.93244	0.00125	0.0127321	yes
XLOC_031486	LINC00657	20:34633543-34638882	Aβ	IgG	OK	5.74663	1.51436	-1.92401	5e-05	0.00108125	yes
XLOC_002646	GNB1	1:1716728-1822523	Aβ	IgG	OK	17.2611	4.55765	-1.92116	0.00035	0.0050588	yes
XLOC_029069	CCT4	2:62095223-62374382	Aβ	IgG	OK	6.89474	1.83391	-1.91058	0.003	0.0232175	yes
XLOC_025272	LENG8	19:54955990-54974894	Aβ	IgG	OK	18.4997	4.93035	-1.90774	0.0069	0.0408586	yes
XLOC_032325	RUNX1	21:36160097-37376965	Aβ	IgG	OK	20.3393	5.44247	-1.90194	0.0007	0.00847309	yes
XLOC_041003	TBCA	5:76986990-77164604	Aβ	IgG	OK	12.6329	3.38296	-1.90082	0.00895	0.0489984	yes
XLOC_018255	CRAMP1L,HN1L,LA16c-431H6.6	16:1662325-1752281	Aβ	IgG	OK	8.90739	2.38597	-1.90043	0.0002	0.00332692	yes
XLOC_040411	CANX	5:179105583-179157926	Aβ	IgG	OK	49.0712	13.1573	-1.89901	0.0058	0.036254	yes
XLOC_025306	RPL28	19:55896712-55919145	Aβ	IgG	OK	58.0739	15.6008	-1.89627	0.0001	0.00191567	yes
XLOC_032566	RANBP1	22:20067754-20114878	Aβ	IgG	OK	15.4448	4.14943	-1.89613	0.0051	0.0333234	yes
XLOC_033910	RPSA	3:39448179-39454033	Aβ	IgG	OK	41.9059	11.3226	-1.88795	0.0002	0.00332692	yes
XLOC_000500	KHDRBS1	1:32479318-32568467	Aβ	IgG	OK	8.56711	2.32028	-1.88451	5e-05	0.00108125	yes
XLOC_042423	HSP90AB1	6:44214823-44221620	Aβ	IgG	OK	27.163	7.36357	-1.88317	5e-05	0.00108125	yes
XLOC_042068	HIST1H2AG	6:27100831-27103070	Aβ	IgG	OK	9.19135	2.49328	-1.88223	5e-05	0.00108125	yes
XLOC_043422	HIST1H4H	6:26281282-26285762	Aβ	IgG	OK	136.992	37.2091	-1.88036	0.00285	0.0226329	yes
XLOC_013331	LMO7,UCHL3	13:76123618-76434004	Aβ	IgG	OK	5.72113	1.55457	-1.87979	0.0004	0.00559453	yes
XLOC_019604	NPIPB4	16:21845889-21930477	Aβ	IgG	OK	7.82299	2.1267	-1.8791	0.00015	0.00267738	yes
XLOC_033863	PDCD6IP	3:33839843-33911194	Aβ	IgG	OK	12.649	3.44256	-1.87747	0.0019	0.0170243	yes
XLOC_049078	RPL7	8:74202505-74268696	Aβ	IgG	OK	76.5609	20.8679	-1.87532	5e-05	0.00108125	yes
XLOC_014687	PRKCH,RP11-47I22.3,RP11-47I22.4	14:61654276-62125414	Aβ	IgG	OK	6.82992	1.86341	-1.87392	5e-05	0.00108125	yes
XLOC_033836	STT3B	3:31574129-31679112	Aβ	IgG	OK	10.142	2.78415	-1.86504	0.00135	0.0133516	yes
XLOC_046343	POLD2	7:44154285-44163957	Aβ	IgG	OK	11.924	3.2748	-1.86439	0.00075	0.00894353	yes
XLOC_003076	BSDC1	1:32830321-32860332	Aβ	IgG	OK	6.78789	1.86614	-1.8629	0.00175	0.0161301	yes
XLOC_029062	USP34	2:61404552-61698095	Aβ	IgG	OK	6.43664	1.77627	-1.85746	0.00285	0.0226329	yes
XLOC_051689	CIZ1	9:130928342-131017527	Aβ	IgG	OK	6.55192	1.81278	-1.85371	0.00085	0.00974337	yes
XLOC_057606	PRRG1,TM4SF2,TSPAN7	X:37208527-38548169	Aβ	IgG	OK	7.21049	1.996	-1.85298	0.002	0.0176669	yes
XLOC_010923	RPL41	12:56510369-56511727	Aβ	IgG	OK	114.294	31.723	-1.84915	5e-05	0.00108125	yes
XLOC_027216	INO80B,WBP1	2:74682149-74688018	Aβ	IgG	OK	10.6958	2.97582	-1.84568	5e-05	0.00108125	yes
XLOC_057986	PGK1	X:77320684-77384793	Aβ	IgG	OK	15.0274	4.18392	-1.84467	0.00235	0.0198392	yes
XLOC_030165	SUMO1	2:203070902-203103331	Aβ	IgG	OK	6.42789	1.8017	-1.83498	0.0044	0.0301879	yes
XLOC_030232	IDH1	2:209100950-209223475	Aβ	IgG	OK	7.32674	2.07134	-1.82261	0.0029	0.0228685	yes
XLOC_038555	LEF1	4:108968700-109177992	Aβ	IgG	OK	11.8002	3.34365	-1.81931	0.0005	0.00659918	yes
XLOC_021731	PFN1	17:4848946-4860426	Aβ	IgG	OK	108.994	30.8851	-1.81926	5e-05	0.00108125	yes
XLOC_032103	PRMT2	21:48055078-48085036	Aβ	IgG	OK	6.10938	1.73319	-1.81759	0.00195	0.0173479	yes
XLOC_016615	HYPK,SERF2	15:44019115-44095241	Aβ	IgG	OK	57.0714	16.3731	-1.80144	0.00165	0.0154361	yes
XLOC_038950	HMGB2	4:174252845-174256276	Aβ	IgG	OK	14.2131	4.09652	-1.79475	0.00015	0.00267738	yes
XLOC_041424	HNRNPA0	5:137087074-137090039	Aβ	IgG	OK	14.3495	4.14953	-1.78998	5e-05	0.00108125	yes
XLOC_028435	ITM2C	2:231729353-231743963	Aβ	IgG	OK	11.0589	3.20388	-1.78732	0.0012	0.0124483	yes
XLOC_047482	PCM1	8:17780348-17885478	Aβ	IgG	OK	8.07739	2.3411	-1.78671	0.0063	0.038481	yes
XLOC_043738	CCND3	6:41902670-42018095	Aβ	IgG	OK	11.7739	3.41455	-1.78582	0.00115	0.0120072	yes
XLOC_024485	TPM4	19:16177830-16213813	Aβ	IgG	OK	12.216	3.54319	-1.78565	0.00655	0.0395144	yes
XLOC_018222	RHOT2	16:718085-724174	Aβ	IgG	OK	10.1114	2.93411	-1.78499	0.00025	0.00394838	yes
XLOC_022374	CTD-2132N18.3,KAT2A,RAB5C	17:40265125-40307990	Aβ	IgG	OK	12.9686	3.76575	-1.78401	0.00225	0.0192992	yes
XLOC_042296	SNRPC	6:34725182-34741571	Aβ	IgG	OK	10.1274	2.94101	-1.78388	0.0044	0.0301879	yes
XLOC_010141	H2AFX	11:118964563-118966177	Aβ	IgG	OK	22.243	6.46402	-1.78285	0.0023	0.0195639	yes
XLOC_057388	MT-ND6	MT:14148-14742	Aβ	IgG	OK	15489.4	4520.84	-1.77662	5e-05	0.00108125	yes
XLOC_018209	DECR2,NME4	16:446724-462487	Aβ	IgG	OK	10.9616	3.20442	-1.77433	5e-05	0.00108125	yes
XLOC_012746	RPL6	12:112842993-112947717	Aβ	IgG	OK	76.5115	22.3984	-1.77228	0.0004	0.00559453	yes
XLOC_023913	MBD1	18:47793251-47808144	Aβ	IgG	OK	8.33493	2.44312	-1.77045	0.0041	0.0288333	yes
XLOC_019179	GSE1	16:85589903-85784735	Aβ	IgG	OK	6.99858	2.05177	-1.7702	0.0042	0.0292259	yes
XLOC_028193	FZD7	2:202899309-202903160	Aβ	IgG	OK	6.32787	1.86546	-1.76219	0.0002	0.00332692	yes
XLOC_059540	CDR1	X:139865329-139866824	Aβ	IgG	OK	21.6669	6.4054	-1.75813	5e-05	0.00108125	yes
XLOC_017899	MAN2C1	15:75639295-75748183	Aβ	IgG	OK	9.22401	2.73429	-1.75423	0.0003	0.00456495	yes
XLOC_057917	NONO	X:70503041-70521018	Aβ	IgG	OK	35.0429	10.3959	-1.7531	0.0032	0.0243959	yes
XLOC_026210	PAFAH1B3	19:42801184-42814973	Aβ	IgG	OK	9.44731	2.80572	-1.75153	0.0087	0.0480272	yes
XLOC_027443	ZAP70	2:98330022-98356325	Aβ	IgG	OK	11.3445	3.37568	-1.74874	0.00115	0.0120072	yes
XLOC_020322	FANCA	16:89773541-89883217	Aβ	IgG	OK	11.7834	3.50694	-1.74847	0.00065	0.00797953	yes
XLOC_020578	UBB	17:16284111-16286059	Aβ	IgG	OK	21.0345	6.26911	-1.74642	0.0059	0.0366752	yes
XLOC_002924	HNRNPR	1:23630263-23670829	Aβ	IgG	OK	11.8696	3.55642	-1.73877	5e-05	0.00108125	yes
XLOC_004262	DCAF8,PEX19	1:160185504-160256138	Aβ	IgG	OK	17.1439	5.1476	-1.73572	0.00105	0.0112343	yes
XLOC_009570	RELA	11:65421066-65430565	Aβ	IgG	OK	8.50404	2.55868	-1.73275	0.0006	0.00753855	yes
XLOC_024974	CLPTM1	19:45457841-45496599	Aβ	IgG	OK	5.9817	1.80016	-1.73243	0.0065	0.0393393	yes
XLOC_012115	TUBA1B	12:49521564-49541652	Aβ	IgG	OK	33.2661	10.0511	-1.7267	5e-05	0.00108125	yes
XLOC_024355	CARM1	19:10982188-11039357	Aβ	IgG	OK	5.77211	1.75029	-1.72151	0.00655	0.0395144	yes
XLOC_017848	PKM	15:72491369-72524164	Aβ	IgG	OK	44.4885	13.514	-1.71897	5e-05	0.00108125	yes
XLOC_000700	UQCRH	1:46769302-46782448	Aβ	IgG	OK	14.3852	4.37824	-1.71616	0.00825	0.0463624	yes
XLOC_008031	AP000721.4,COX8A,OTUB1	11:63742078-63933578	Aβ	IgG	OK	22.0485	6.73422	-1.71109	0.0087	0.0480272	yes
XLOC_042229	CSNK2B,CSNK2B-LY6G5B-1181,LY6G5B	6:31629005-31641553	Aβ	IgG	OK	17.599	5.38617	-1.70816	0.0011	0.0115819	yes
XLOC_007668	CAPRIN1	11:34073229-34122703	Aβ	IgG	OK	20.6408	6.32011	-1.70748	0.00355	0.0259894	yes
XLOC_025063	RUVBL2	19:49496704-49520338	Aβ	IgG	OK	8.61591	2.63938	-1.7068	0.00195	0.0173479	yes
XLOC_012809	RPLP0	12:120634488-120639038	Aβ	IgG	OK	54.6632	16.7485	-1.70654	5e-05	0.00108125	yes
XLOC_039564	BTF3	5:72794232-72801460	Aβ	IgG	OK	17.05	5.2321	-1.70431	0.0005	0.00659918	yes
XLOC_016629	B2M	15:45003674-45011075	Aβ	IgG	OK	21.2582	6.55887	-1.6965	0.00355	0.0259894	yes
XLOC_033457	RAC2	22:37621300-37640488	Aβ	IgG	OK	11.8986	3.67377	-1.69546	0.0032	0.0243959	yes
XLOC_021857	ELAC2	17:12895707-12921504	Aβ	IgG	OK	6.30804	1.9482	-1.69505	0.0016	0.0151831	yes
XLOC_009488	GANAB	11:62392297-62414104	Aβ	IgG	OK	10.644	3.28864	-1.69448	0.00585	0.0364854	yes
XLOC_004833	ENAH	1:225674536-225840844	Aβ	IgG	OK	9.44901	2.944	-1.68238	0.00795	0.0452418	yes
XLOC_009474	FTH1	11:61717292-61735132	Aβ	IgG	OK	139.954	43.9732	-1.67025	0.0001	0.00191567	yes
XLOC_024510	ANKLE1,BABAM1,CTD-2278I10.6	19:17342691-17398455	Aβ	IgG	OK	7.45852	2.34366	-1.67013	5e-05	0.00108125	yes
XLOC_058114	NGFRAP1	X:102631267-102633005	Aβ	IgG	OK	18.6789	5.87046	-1.66986	0.00155	0.0148338	yes
XLOC_008026	RTN3	11:63448917-63527363	Aβ	IgG	OK	17.2672	5.43122	-1.66869	0.00855	0.0474789	yes
XLOC_038488	ADH5	4:99992131-100009952	Aβ	IgG	OK	7.47294	2.35174	-1.66795	0.00465	0.0311988	yes
XLOC_025703	TNPO2	19:12810007-12834825	Aβ	IgG	OK	6.84163	2.15513	-1.66657	0.008	0.0454114	yes
XLOC_018601	MAZ,MVP,PAGR1,PRRT2	16:29817426-29859355	Aβ	IgG	OK	23.4641	7.42043	-1.66088	5e-05	0.00108125	yes
XLOC_036619	TACC3	4:1723226-1746898	Aβ	IgG	OK	5.78009	1.83204	-1.65764	0.008	0.0454114	yes
XLOC_008120	RBM14,RBM14-RBM4,RBM4	11:66384052-66445392	Aβ	IgG	OK	31.5026	9.99811	-1.65575	0.00035	0.0050588	yes
XLOC_019170	USP10	16:84733583-84813528	Aβ	IgG	OK	5.92655	1.89259	-1.64683	0.0075	0.0433612	yes
XLOC_009485	MTA2	11:62360685-62369312	Aβ	IgG	OK	5.81716	1.85826	-1.64636	0.0078	0.0446366	yes
XLOC_023530	ATP9B	18:76829284-77138283	Aβ	IgG	OK	6.51198	2.08375	-1.64391	0.0025	0.020671	yes
XLOC_038502	H2AFZ	4:100869242-101136662	Aβ	IgG	OK	18.0109	5.77	-1.64223	0.00025	0.00394838	yes
XLOC_045912	AGAP3	7:150782917-150841523	Aβ	IgG	OK	8.08104	2.60759	-1.63182	0.00205	0.0180096	yes
XLOC_015286	HNRNPC	14:21677294-21737653	Aβ	IgG	OK	25.7734	8.32684	-1.63004	5e-05	0.00108125	yes
XLOC_031212	PCNA	20:5095598-5107272	Aβ	IgG	OK	7.72149	2.4977	-1.62828	0.001	0.0108752	yes
XLOC_005040	HNRNPU	1:244998623-245027844	Aβ	IgG	OK	26.3471	8.55688	-1.62249	5e-05	0.00108125	yes
XLOC_042187	TUBB	6:30687977-30693203	Aβ	IgG	OK	63.379	20.6242	-1.61967	0.0004	0.00559453	yes
XLOC_010371	GAPDH	12:6643092-6665239	Aβ	IgG	OK	95.434	31.0844	-1.61831	5e-05	0.00108125	yes
XLOC_046626	YWHAG	7:75956115-75988348	Aβ	IgG	OK	7.80947	2.55575	-1.61148	0.0001	0.00191567	yes
XLOC_050322	ANP32B	9:100745642-100778225	Aβ	IgG	OK	14.9108	4.89031	-1.60836	0.00025	0.00394838	yes
XLOC_039968	TCF7	5:133450401-133706738	Aβ	IgG	OK	8.43342	2.76978	-1.60635	0.00405	0.0286249	yes
XLOC_042286	HMGA1	6:34204649-34214008	Aβ	IgG	OK	22.2344	7.30866	-1.60511	0.00045	0.00610404	yes
XLOC_028316	RPL37A	2:217250010-217443903	Aβ	IgG	OK	229.086	75.3579	-1.60406	5e-05	0.00108125	yes
XLOC_024838	EIF3K	19:39109734-39127595	Aβ	IgG	OK	9.10989	3.00104	-1.60197	0.00555	0.0352797	yes
XLOC_030898	SRSF6	20:42086544-42092245	Aβ	IgG	OK	7.75584	2.55844	-1.60002	0.00045	0.00610404	yes
XLOC_008015	SLC3A2	11:62623517-62656352	Aβ	IgG	OK	20.7794	6.86234	-1.59838	0.00495	0.0326085	yes
XLOC_003524	FUBP1	1:78409739-78444794	Aβ	IgG	OK	9.52727	3.15706	-1.59348	0.00425	0.0295008	yes
XLOC_019334	PKD1	16:2089815-2185899	Aβ	IgG	OK	12.9175	4.30041	-1.58678	0.00125	0.0127321	yes
XLOC_030398	NCL	2:232318241-232348352	Aβ	IgG	OK	19.7109	6.59539	-1.57946	5e-05	0.00108125	yes
XLOC_025092	ADM5,PRMT1	19:50179042-50193832	Aβ	IgG	OK	18.7574	6.29251	-1.57575	0.0027	0.0218271	yes
XLOC_040021	CTNNA1	5:137946655-138270723	Aβ	IgG	OK	6.63765	2.23095	-1.57301	0.00025	0.00394838	yes
XLOC_021274	MSI2	17:55333211-55762046	Aβ	IgG	OK	14.3139	4.81269	-1.57251	0.00455	0.0308779	yes
XLOC_005929	SCD	10:102106836-102124591	Aβ	IgG	OK	9.58178	3.22325	-1.57178	5e-05	0.00108125	yes
XLOC_057452	TMSB4X	X:12993226-12995346	Aβ	IgG	OK	178.895	60.1908	-1.5715	5e-05	0.00108125	yes
XLOC_041984	SOX4	6:21593971-21598847	Aβ	IgG	OK	24.4701	8.25904	-1.56697	5e-05	0.00108125	yes
XLOC_035248	SATB1,TBC1D5	3:17198653-18959184	Aβ	IgG	OK	12.4518	4.21997	-1.56105	0.00065	0.00797953	yes
XLOC_031478	CPNE1,NFS1,RBM12,RP1-309K20.6	20:34213952-34288906	Aβ	IgG	OK	23.6276	8.07093	-1.54966	0.0006	0.00753855	yes
XLOC_003102	SFPQ	1:35641978-35658749	Aβ	IgG	OK	29.9452	10.2425	-1.54776	0.00035	0.0050588	yes
XLOC_033473	PLA2G6	22:38507501-38612518	Aβ	IgG	OK	6.35958	2.17815	-1.54583	0.00425	0.0295008	yes
XLOC_032415	U2AF1	21:44513065-44527697	Aβ	IgG	OK	17.6125	6.05043	-1.54149	0.00225	0.0192992	yes
XLOC_007142	EIF3A	10:120794355-120840320	Aβ	IgG	OK	6.91663	2.37995	-1.53914	5e-05	0.00108125	yes
XLOC_024733	GPI,PDCD2L,RP11-618P17.4	19:34850384-34919178	Aβ	IgG	OK	24.6501	8.51217	-1.53399	0.00105	0.0112343	yes
XLOC_022973	CD7	17:80272743-80275478	Aβ	IgG	OK	9.88316	3.41786	-1.53188	0.00825	0.0463624	yes
XLOC_028318	IGFBP2	2:217497550-217529159	Aβ	IgG	OK	17.6874	6.11776	-1.53165	0.0019	0.0170243	yes
XLOC_028332	ARPC2	2:219081816-219119079	Aβ	IgG	OK	11.5431	3.99667	-1.53016	0.00345	0.0255568	yes
XLOC_012265	DNAJC14,RP11-762I7.5,SARNP	12:56137063-56236750	Aβ	IgG	OK	9.57935	3.33265	-1.52326	0.0051	0.0333234	yes
XLOC_039706	NR2F1	5:92745064-92930321	Aβ	IgG	OK	12.3548	4.30949	-1.51948	0.00435	0.0299545	yes
XLOC_021798	PER1,RP11-599B13.6,VAMP2	17:8043789-8066864	Aβ	IgG	OK	16.016	5.59414	-1.51752	0.00285	0.0226329	yes
XLOC_049267	RPL30	8:98881067-99058697	Aβ	IgG	OK	43.646	15.2713	-1.51502	0.0004	0.00559453	yes
XLOC_002727	ENO1	1:8921060-8939953	Aβ	IgG	OK	44.6838	15.6446	-1.51409	0.00035	0.0050588	yes
XLOC_006978	ARHGAP19,ARHGAP19-SLIT1,SLIT1	10:98757794-99052413	Aβ	IgG	OK	10.0218	3.51871	-1.51003	0.00105	0.0112343	yes
XLOC_016735	TCF12	15:57210820-57591479	Aβ	IgG	OK	19.5388	6.86423	-1.50917	0.0053	0.0341539	yes
XLOC_010854	PCBP2,PRR13	12:53835388-53893847	Aβ	IgG	OK	57.2815	20.1644	-1.50626	5e-05	0.00108125	yes
XLOC_043411	HIST1H1C	6:26055967-26056699	Aβ	IgG	OK	93.1482	32.9203	-1.50055	5e-05	0.00108125	yes
XLOC_007017	NDUFB8,SEC31B	10:102246398-102319755	Aβ	IgG	OK	12.1168	4.28267	-1.50043	0.00675	0.0403314	yes
XLOC_039463	IPO11,KIF2A,LRRC70	5:61601988-61924409	Aβ	IgG	OK	6.16065	2.18222	-1.49729	0.0079	0.0450484	yes
XLOC_044759	ITGB8	7:20367921-20455377	Aβ	IgG	OK	9.9748	3.54736	-1.49154	0.00265	0.0215468	yes
XLOC_043603	AGPAT1	6:32116135-32145873	Aβ	IgG	OK	6.6384	2.36136	-1.49122	0.00365	0.0265487	yes
XLOC_003795	PPM1J,RHOC,RP11-426L16.10	1:113243727-113258099	Aβ	IgG	OK	6.02211	2.14452	-1.48961	0.0019	0.0170243	yes
XLOC_049081	RP11-463D19.2,STAU2,UBE2W	8:74332238-74791145	Aβ	IgG	OK	7.23008	2.58226	-1.48538	0.00235	0.0198392	yes
XLOC_042045	HIST1H4E	6:26204857-26206266	Aβ	IgG	OK	50.7937	18.1736	-1.4828	5e-05	0.00108125	yes
XLOC_015326	ACIN1	14:23527772-23569665	Aβ	IgG	OK	12.0459	4.31994	-1.47946	0.0001	0.00191567	yes
XLOC_006744	PSAP	10:73576054-73611126	Aβ	IgG	OK	18.1977	6.52911	-1.4788	0.0002	0.00332692	yes
XLOC_044374	CITED2	6:139693392-139695757	Aβ	IgG	OK	5.93263	2.1461	-1.46695	0.0055	0.0351406	yes
XLOC_008077	MALAT1	11:65265155-65273940	Aβ	IgG	OK	84.8248	30.9578	-1.45418	0.0006	0.00753855	yes
XLOC_022262	RPL23	17:37004117-37010096	Aβ	IgG	OK	62.1098	22.697	-1.45232	5e-05	0.00108125	yes
XLOC_001578	CHTOP	1:153591262-153618782	Aβ	IgG	OK	6.04935	2.21184	-1.45153	0.00245	0.0203623	yes
XLOC_051303	HNRNPK	9:86582997-86595569	Aβ	IgG	OK	25.8766	9.46199	-1.45143	0.0045	0.0306125	yes
XLOC_049821	DNAJA1	9:33025208-33039905	Aβ	IgG	OK	8.31218	3.04165	-1.45037	0.0057	0.0358883	yes
XLOC_051038	EXOSC3,FBXO10,RP11-613M10.8,RP11-613M10.9,SHB,SLC25A51,TOMM5	9:37510888-38069210	Aβ	IgG	OK	9.79795	3.59789	-1.44533	0.00735	0.0427357	yes
XLOC_032747	SMARCB1	22:24129149-24181315	Aβ	IgG	OK	12.2191	4.48809	-1.44496	0.00345	0.0255568	yes
XLOC_004254	TAGLN2	1:159887896-159895522	Aβ	IgG	OK	6.48276	2.39743	-1.43512	0.0076	0.0437818	yes
XLOC_033511	ST13	22:41220538-41253026	Aβ	IgG	OK	10.7	3.9606	-1.43382	0.0071	0.0417134	yes
XLOC_022067	KIAA0100,RP11-192H23.4,SGK494,SPAG5	17:26782769-26972472	Aβ	IgG	OK	18.6254	6.9097	-1.43058	0.0013	0.0130756	yes
XLOC_041431	BRD8	5:137475454-137549032	Aβ	IgG	OK	9.28207	3.44601	-1.42952	0.0046	0.03103	yes
XLOC_058243	SLC25A5	X:118599996-118605282	Aβ	IgG	OK	19.1009	7.11605	-1.42449	0.0064	0.0389016	yes
XLOC_021773	CLDN7,CTD-2545G14.7,CTDNEP1,GABARAP,RP1-4G17.5	17:7143332-7167302	Aβ	IgG	OK	38.2885	14.2927	-1.42163	0.0055	0.0351406	yes
XLOC_026687	SOX11	2:5832798-5848227	Aβ	IgG	OK	9.43241	3.52652	-1.41938	5e-05	0.00108125	yes
XLOC_020287	SLC7A5	16:87863628-87903094	Aβ	IgG	OK	6.94916	2.60709	-1.4144	0.00265	0.0215468	yes
XLOC_049620	RPL8	8:146015149-146017972	Aβ	IgG	OK	121.312	45.5376	-1.41359	0.00015	0.00267738	yes
XLOC_051817	EDF1	9:139756570-139760738	Aβ	IgG	OK	27.4246	10.4202	-1.39609	0.0062	0.0379733	yes
XLOC_012470	NAP1L1	12:76438669-76478813	Aβ	IgG	OK	25.394	9.65615	-1.39496	0.00095	0.0105042	yes
XLOC_018081	IDH2	15:90626276-90645741	Aβ	IgG	OK	9.41217	3.58081	-1.39424	0.00335	0.0251138	yes
XLOC_010138	HYOU1	11:118914898-118927913	Aβ	IgG	OK	7.57823	2.89359	-1.389	0.0091	0.0495542	yes
XLOC_012134	CERS5	12:50505761-50561297	Aβ	IgG	OK	10.8215	4.14688	-1.3838	0.0088	0.0483656	yes
XLOC_001200	SARS	1:109756539-109780791	Aβ	IgG	OK	8.66772	3.3467	-1.37291	0.0072	0.0420811	yes
XLOC_026353	RPL18	19:49118584-49140695	Aβ	IgG	OK	75.8988	29.3169	-1.37234	0.00065	0.00797953	yes
XLOC_042940	RPS12	6:133135579-133138703	Aβ	IgG	OK	61.7562	23.8612	-1.37192	0.0005	0.00659918	yes
XLOC_043163	QKI	6:163835031-163999628	Aβ	IgG	OK	15.5824	6.02724	-1.37035	0.0047	0.0314218	yes
XLOC_029418	SNRNP200	2:96940073-96971297	Aβ	IgG	OK	6.22891	2.42479	-1.36112	0.00745	0.0432054	yes
XLOC_011880	LDHB	12:21788275-21928515	Aβ	IgG	OK	22.8441	8.94514	-1.35264	0.0006	0.00753855	yes
XLOC_046040	ACTB	7:5566781-5603415	Aβ	IgG	OK	313.823	123.335	-1.34737	0.00335	0.0251138	yes
XLOC_038842	SFRP2	4:154701743-154710272	Aβ	IgG	OK	9.16023	3.60139	-1.34683	0.00125	0.0127321	yes
XLOC_020907	TAF15	17:34136458-34195895	Aβ	IgG	OK	28.4142	11.2332	-1.33885	0.00435	0.0299545	yes
XLOC_024147	RPS15	19:1438357-1440583	Aβ	IgG	OK	73.2776	28.9847	-1.33808	0.00135	0.0133516	yes
XLOC_021810	KRBA2,RP11-849F2.7,RPL26	17:8268880-8286531	Aβ	IgG	OK	45.6249	18.0669	-1.33647	0.00055	0.00710075	yes
XLOC_035773	CLDND1,CPOX	3:98216447-98312567	Aβ	IgG	OK	8.44509	3.35149	-1.33331	0.0017	0.0157727	yes
XLOC_010922	ERBB3,PA2G4,RP11-603J24.9	12:56473640-56507691	Aβ	IgG	OK	8.17419	3.24708	-1.33193	0.0034	0.0253703	yes
XLOC_007989	FADS2,FEN1	11:61447904-61634826	Aβ	IgG	OK	17.9311	7.13144	-1.3302	0.0088	0.0483656	yes
XLOC_018610	PPP4C	16:30087298-30096698	Aβ	IgG	OK	7.1386	2.84045	-1.32952	0.0081	0.0458402	yes
XLOC_010850	PFDN5	12:53689074-53700961	Aβ	IgG	OK	17.7126	7.10729	-1.3174	0.003	0.0232175	yes
XLOC_042308	RPL10A	6:35436184-35438562	Aβ	IgG	OK	42.1872	16.9314	-1.3171	0.00035	0.0050588	yes
XLOC_058079	HNRNPH2,RPL36A,RPL36A-HNRNPH2	X:100645811-100669121	Aβ	IgG	OK	65.0207	26.2225	-1.31009	0.0019	0.0170243	yes
XLOC_057683	USP11	X:47092088-47107852	Aβ	IgG	OK	8.09313	3.26934	-1.3077	0.00815	0.0459843	yes
XLOC_030124	HSPD1	2:198351304-198418423	Aβ	IgG	OK	12.7499	5.17379	-1.3012	0.0031	0.0238437	yes
XLOC_050855	RPS6	9:19375448-19380252	Aβ	IgG	OK	70.7309	28.7991	-1.29632	0.0001	0.00191567	yes
XLOC_028968	C2orf61,CALM2,RP11-761B3.1	2:47126413-47403740	Aβ	IgG	OK	17.2328	7.02396	-1.2948	0.00195	0.0173479	yes
XLOC_018330	CLUAP1,NAA60,ZNF174	16:3415098-3627401	Aβ	IgG	OK	9.05649	3.71306	-1.28634	0.0028	0.0224259	yes
XLOC_041555	RPS14	5:149822752-149829319	Aβ	IgG	OK	31.0977	12.7788	-1.28306	0.0036	0.02627	yes
XLOC_048699	NEFL	8:24808467-24814624	Aβ	IgG	OK	6.02395	2.48877	-1.27528	0.00045	0.00610404	yes
XLOC_047560	DPYSL2	8:26371790-26515694	Aβ	IgG	OK	17.0024	7.03847	-1.27241	0.0017	0.0157727	yes
XLOC_042831	MARCKS	6:114178540-114184648	Aβ	IgG	OK	10.2426	4.24861	-1.26952	0.00035	0.0050588	yes
XLOC_038397	HNRNPDL	4:83343716-83351534	Aβ	IgG	OK	13.1968	5.47481	-1.26931	0.0013	0.0130756	yes
XLOC_011253	RMST	12:97825430-97958813	Aβ	IgG	OK	14.8684	6.17114	-1.26864	0.00185	0.0167768	yes
XLOC_025407	TRIM28	19:59055442-59062095	Aβ	IgG	OK	25.602	10.6603	-1.264	0.00725	0.0423293	yes
XLOC_024548	UBA52	19:18682539-18731849	Aβ	IgG	OK	30.6217	12.7858	-1.26001	0.00415	0.0290397	yes
XLOC_044955	PPIA	7:44836278-44864163	Aβ	IgG	OK	79.1973	33.194	-1.25453	0.00085	0.00974337	yes
XLOC_028663	ODC1	2:10580093-10588630	Aβ	IgG	OK	12.4507	5.22004	-1.2541	0.00175	0.0161301	yes
XLOC_000017	MTATP6P1,MTATP8P1,RP5-857K21.11	1:536815-660283	Aβ	IgG	OK	380.142	159.802	-1.25026	0.0002	0.00332692	yes
XLOC_049577	EEF1D	8:144661805-144682485	Aβ	IgG	OK	43.9304	18.4914	-1.24836	0.0003	0.00456495	yes
XLOC_042088	HIST1H2BO	6:27861202-27861669	Aβ	IgG	OK	69.8968	29.608	-1.23924	0.0084	0.0469007	yes
XLOC_031645	TMEM189,TMEM189-UBE2V1,UBE2V1	20:48697660-48770335	Aβ	IgG	OK	8.7987	3.74139	-1.23372	0.00275	0.0221835	yes
XLOC_024420	CALR	19:13049391-13055303	Aβ	IgG	OK	22.0248	9.39577	-1.22904	0.003	0.0232175	yes
XLOC_007914	C11orf31,CTNND1,RP11-691N7.6,TMX2,TMX2-CTNND1	11:57480071-57587018	Aβ	IgG	OK	14.7961	6.31867	-1.22752	0.00525	0.0339289	yes
XLOC_032818	EWSR1	22:29655840-29696515	Aβ	IgG	OK	12.822	5.49405	-1.22268	0.0017	0.0157727	yes
XLOC_002969	STMN1	1:26210671-26233482	Aβ	IgG	OK	31.5277	13.5225	-1.22126	0.0068	0.040544	yes
XLOC_035554	RPL29	3:52027615-52029958	Aβ	IgG	OK	40.4997	17.4653	-1.21342	0.00045	0.00610404	yes
XLOC_031072	GNAS	20:57393973-57486247	Aβ	IgG	OK	65.5417	28.6357	-1.1946	0.00015	0.00267738	yes
XLOC_059079	RPS4X	X:71401202-71527037	Aβ	IgG	OK	67.056	29.4099	-1.18906	0.0041	0.0288333	yes
XLOC_012296	NACA,PRIM1	12:57106211-57181574	Aβ	IgG	OK	37.2385	16.545	-1.1704	0.00125	0.0127321	yes
XLOC_024917	RPS19	19:42363987-42376994	Aβ	IgG	OK	109.154	48.863	-1.15955	0.0083	0.046504	yes
XLOC_012106	AC073610.5,ARF3,FKBP11,RP11-302B13.5	12:49297200-49351334	Aβ	IgG	OK	11.5498	5.19532	-1.15259	0.00535	0.0344169	yes
XLOC_001072	RPL5	1:93297581-93307481	Aβ	IgG	OK	48.5752	21.9109	-1.14857	0.0024	0.0201253	yes
XLOC_058572	SLC25A6	X:1505044-1511617	Aβ	IgG	OK	27.0284	12.2165	-1.14564	0.0016	0.0151831	yes
XLOC_019245	RPL13	16:89627064-89630950	Aβ	IgG	OK	106.874	48.9273	-1.12719	0.00575	0.036102	yes
XLOC_004191	NES	1:156638554-156647189	Aβ	IgG	OK	14.069	6.44783	-1.12563	0.0007	0.00847309	yes
XLOC_024891	CTC-490E21.12,EGLN2,MIA,MIA-RAB4B,RAB4B,RAB4B-EGLN2	19:41277552-41406413	Aβ	IgG	OK	7.06712	3.24759	-1.12175	0.00585	0.0364854	yes
XLOC_040738	RPL37	5:40825363-40835437	Aβ	IgG	OK	72.2886	33.2348	-1.12107	0.007	0.0412769	yes
XLOC_002363	GUK1	1:228327662-228336685	Aβ	IgG	OK	14.6987	6.9633	-1.07785	0.0064	0.0389016	yes
XLOC_006927	FGFBP3	10:93666345-93669240	Aβ	IgG	OK	8.77647	4.16956	-1.07375	0.0069	0.0408586	yes
XLOC_043956	EEF1A1	6:74225472-74280319	Aβ	IgG	OK	188.668	91.4223	-1.04524	0.00675	0.0403314	yes
XLOC_033495	RPL3	22:39708886-39716394	Aβ	IgG	OK	93.1974	45.3742	-1.03842	0.00245	0.0203623	yes
XLOC_025083	RPS11	19:49999621-50002946	Aβ	IgG	OK	141.535	69.1855	-1.03262	0.00165	0.0154361	yes
XLOC_042039	HIST1H2BD	6:26158348-26171577	Aβ	IgG	OK	107.683	53.2173	-1.01682	0.0053	0.0341539	yes
XLOC_042270	RPS18	6:33217310-33244287	Aβ	IgG	OK	64.7164	32.2524	-1.00473	0.00655	0.0395144	yes
XLOC_025263	RPS9	19:54704609-54752862	Aβ	IgG	OK	62.2493	31.1315	-0.999682	0.0058	0.036254	yes
XLOC_005730	RPS24	10:79793517-79816570	Aβ	IgG	OK	62.9067	31.6097	-0.992848	0.00265	0.0215468	yes
XLOC_003073	MARCKSL1	1:32799432-32801980	Aβ	IgG	OK	41.3722	20.7959	-0.992361	0.0043	0.0297377	yes
XLOC_020970	RPL19	17:37356535-37360980	Aβ	IgG	OK	97.515	49.0985	-0.989944	0.0025	0.020671	yes
XLOC_027042	RPS27A	2:55401926-55462989	Aβ	IgG	OK	35.129	17.9457	-0.969027	0.0087	0.0480272	yes
XLOC_029152	ASPRV1	2:70187225-70316332	Aβ	IgG	OK	6.37434	3.31497	-0.94328	0.0046	0.03103	yes
XLOC_042038	HIST1H1E	6:26156558-26157343	Aβ	IgG	OK	101.775	55.3552	-0.878588	0.00905	0.0493776	yes
XLOC_012114		12:49490918-49504683	Aβ	IgG	OK	4.36352	11.1098	1.34827	0.00445	0.0303642	yes
XLOC_014404		14:24549315-24602058	Aβ	IgG	OK	2.46591	6.50959	1.40045	0.00225	0.0192992	yes
XLOC_036598		4:492988-533985	Aβ	IgG	OK	2.3694	6.283	1.40693	0.00545	0.0348608	yes
XLOC_009502		11:62599705-62609281	Aβ	IgG	OK	982.847	2694.96	1.45522	5e-05	0.00108125	yes
XLOC_000660		1:44115826-44396831	Aβ	IgG	OK	3.55893	9.85705	1.46971	0.0064	0.0389016	yes
XLOC_012812		12:120730899-120731040	Aβ	IgG	OK	1405.56	3968.22	1.49734	0.0007	0.00847309	yes
XLOC_048574		8:11700032-11726957	Aβ	IgG	OK	2.54784	7.20652	1.50003	0.00325	0.0246934	yes
XLOC_008998		11:8703957-8932498	Aβ	IgG	OK	1.73437	5.41174	1.64168	5e-05	0.00108125	yes
XLOC_049177		8:87345502-87777251	Aβ	IgG	OK	1.45974	5.41996	1.89257	0.00795	0.0452418	yes
XLOC_021652		17:1367391-1396106	Aβ	IgG	OK	1.99132	7.47462	1.90827	0.00295	0.0230047	yes
XLOC_022962		17:79890259-79905477	Aβ	IgG	OK	2.28323	8.76713	1.94103	0.0028	0.0224259	yes
XLOC_031440		20:32244892-32262269	Aβ	IgG	OK	1.4035	5.56653	1.98775	0.0004	0.00559453	yes
XLOC_035534		3:50355220-50365682	Aβ	IgG	OK	2.58036	10.8447	2.07135	0.00695	0.0410035	yes
XLOC_019489		16:11641852-11730237	Aβ	IgG	OK	2.53989	10.7415	2.08036	5e-05	0.00108125	yes
XLOC_011523		12:124086623-124118313	Aβ	IgG	OK	1.52047	6.45196	2.08522	0.00815	0.0459843	yes
XLOC_012811		12:120729565-120729706	Aβ	IgG	OK	1239.82	5762.29	2.21651	5e-05	0.00108125	yes
XLOC_024751		19:35615416-35645204	Aβ	IgG	OK	1.33562	6.53431	2.29053	5e-05	0.00108125	yes
XLOC_016915		15:74392651-74430881	Aβ	IgG	OK	1.01338	6.16389	2.60467	0.0035	0.0257744	yes
XLOC_020005		16:61681145-62070939	Aβ	IgG	OK	0.785758	5.01751	2.67482	0.00635	0.0387233	yes
XLOC_048347		8:142127376-142205907	Aβ	IgG	OK	1.54434	12.5429	3.02181	0.0001	0.00191567	yes
XLOC_025673		19:11309970-11373157	Aβ	IgG	OK	0.59666	4.98904	3.06378	0.00035	0.0050588	yes
XLOC_035672		3:71003843-71633140	Aβ	IgG	OK	1.14884	10.7784	3.22989	0.00275	0.0221835	yes
XLOC_013062		13:27825445-27830828	Aβ	IgG	OK	21.0666	269.659	3.67811	0.00365	0.0265487	yes
XLOC_048272		8:126036501-126379362	Aβ	IgG	OK	0.640509	8.7096	3.76532	5e-05	0.00108125	yes
XLOC_012679		12:107349496-107380944	Aβ	IgG	OK	0.302771	4.55944	3.91256	0.0043	0.0297377	yes
XLOC_009910		11:93394804-93547861	Aβ	IgG	OK	33.9046	667.561	4.29935	0.0024	0.0201253	yes
XLOC_017796		15:66790354-66858317	Aβ	IgG	OK	118.101	3257.66	4.78574	5e-05	0.00108125	yes
XLOC_051811		9:139607021-139622636	Aβ	IgG	OK	15.7954	462.007	4.87034	0.00065	0.00797953	yes
XLOC_000163		1:11072413-11085796	Aβ	IgG	OK	4.83813	300.003	5.95438	5e-05	0.00108125	yes
XLOC_005103		1:121484053-121485436	Aβ	IgG	OK	2.25811	651.824	8.17322	0.00085	0.00974337	yes
XLOC_058017		X:84498996-84528368	Aβ	IgG	OK	1.80746	11846.9	12.6783	5e-05	0.00108125	yes
XLOC_003127		1:36931643-36948879	Aβ	IgG	OK	0	10.372	inf	5e-05	0.00108125	yes
XLOC_007260		10:42383248-42383370	Aβ	IgG	OK	0	4071.15	inf	5e-05	0.00108125	yes
XLOC_007261		10:42384235-42384804	Aβ	IgG	OK	0	42.5155	inf	5e-05	0.00108125	yes
XLOC_007265		10:42390320-42390761	Aβ	IgG	OK	0	53.8282	inf	5e-05	0.00108125	yes
XLOC_007267		10:42391822-42391932	Aβ	IgG	OK	0	7897.72	inf	5e-05	0.00108125	yes
XLOC_007268		10:42392639-42392807	Aβ	IgG	OK	0	1383.82	inf	5e-05	0.00108125	yes
XLOC_007270		10:42398591-42398891	Aβ	IgG	OK	0	113.274	inf	5e-05	0.00108125	yes
XLOC_007271		10:42400188-42400742	Aβ	IgG	OK	0	142.418	inf	5e-05	0.00108125	yes
XLOC_007272		10:42527969-42528104	Aβ	IgG	OK	0	2747.16	inf	5e-05	0.00108125	yes
XLOC_007273		10:42529317-42529531	Aβ	IgG	OK	0	183.575	inf	5e-05	0.00108125	yes
XLOC_007275		10:42597755-42597886	Aβ	IgG	OK	0	2643.91	inf	5e-05	0.00108125	yes
XLOC_015210		14:106663245-106665214	Aβ	IgG	OK	0	8.07903	inf	0.00615	0.0377699	yes
XLOC_016257		14:28652041-28652408	Aβ	IgG	OK	0	37.846	inf	5e-05	0.00108125	yes
XLOC_017465		15:39157522-39719396	Aβ	IgG	OK	0	5.73974	inf	5e-05	0.00108125	yes
XLOC_020333		16:46403262-46404812	Aβ	IgG	OK	0	16.5373	inf	5e-05	0.00108125	yes
XLOC_020334		16:46407236-46408532	Aβ	IgG	OK	0	12.2263	inf	5e-05	0.00108125	yes
XLOC_022997		17:22261355-22261656	Aβ	IgG	OK	0	84.3716	inf	5e-05	0.00108125	yes
XLOC_025919		19:22551400-22551754	Aβ	IgG	OK	0	5.45989	inf	0.00295	0.0230047	yes
XLOC_026656		19:27732600-27732801	Aβ	IgG	OK	0	251.856	inf	5e-05	0.00108125	yes
XLOC_026657		19:27733175-27733369	Aβ	IgG	OK	0	307.539	inf	5e-05	0.00108125	yes
XLOC_026658		19:27736215-27736517	Aβ	IgG	OK	0	44.6307	inf	5e-05	0.00108125	yes
XLOC_029664		2:130748028-130808704	Aβ	IgG	OK	0	6.29666	inf	5e-05	0.00108125	yes
XLOC_041823		5:6559132-6559475	Aβ	IgG	OK	0	43.0412	inf	5e-05	0.00108125	yes
XLOC_049847		9:34049963-34050242	Aβ	IgG	OK	0	20.3005	inf	0.00295	0.0230047	yes
XLOC_050896		9:21802541-22121096	Aβ	IgG	OK	0	42.5797	inf	0.0056	0.0354972	yes
XLOC_007037		10:103541081-103543170	Aβ	IgG	OK	8.11191	0	#NAME?	5e-05	0.00108125	yes
XLOC_022961		17:79869814-79885590	Aβ	IgG	OK	8.04355	0	#NAME?	5e-05	0.00108125	yes
XLOC_030076		2:190425304-190448484	Aβ	IgG	OK	7.40407	0	#NAME?	5e-05	0.00108125	yes
XLOC_037415		4:119199863-119200978	Aβ	IgG	OK	59.5155	0	#NAME?	5e-05	0.00108125	yes
XLOC_046423		7:56169261-56174269	Aβ	IgG	OK	5.97088	0	#NAME?	5e-05	0.00108125	yes
XLOC_047010		7:128293739-128293989	Aβ	IgG	OK	12.9296	0	#NAME?	0.00595	0.0369248	yes
XLOC_048373		8:144063154-144105249	Aβ	IgG	OK	6.4383	0	#NAME?	5e-05	0.00108125	yes
XLOC_051870		GL000195.1:79841-80442	Aβ	IgG	OK	7.41692	0	#NAME?	0.0001	0.00191567	yes

## Sheet: NF-H
Dataset EV 3. Transcripts associated with NF-H in cell-lysate. Only transcripts with a differential association (FDR<0.05) with NF-H compared to transcripts found in the IgG-samples are shown.
gene_id	gene	locus	sample_1	sample_2	status	value_1	value_2	log2(fold_change)	p_value	FDR (q-value)	significant
XLOC_030561	NOP56	20:2632790-2639039	NFH	IgG	OK	2792.37	5.86769	-8.89448	5e-05	0.00108125	yes
XLOC_003022	SNHG12	1:28879596-28909495	NFH	IgG	OK	23.7819	0.488006	-5.60682	5e-05	0.00108125	yes
XLOC_044523	TCP1	6:160090088-160210781	NFH	IgG	OK	131.646	3.96357	-5.05372	5e-05	0.00108125	yes
XLOC_026343	LIG1	19:48618701-48673860	NFH	IgG	OK	6.92037	0.219885	-4.97603	5e-05	0.00108125	yes
XLOC_032566	RANBP1	22:20067754-20114878	NFH	IgG	OK	84.0043	4.14943	-4.33948	5e-05	0.00108125	yes
XLOC_025376	AC003006.7,ZNF551,ZNF776	19:58193336-58269527	NFH	IgG	OK	8.0703	0.522565	-3.94894	0.00165	0.0154361	yes
XLOC_025091	BCL2L12	19:50162825-50177173	NFH	IgG	OK	7.57983	0.581531	-3.70424	0.0017	0.0157727	yes
XLOC_032312	AP000304.12,ATP5O,DONSON	21:34876237-35349992	NFH	IgG	OK	14.0131	1.30767	-3.42171	5e-05	0.00108125	yes
XLOC_033938	NKTR	3:42589460-42709072	NFH	IgG	OK	10.468	0.99751	-3.3915	0.0004	0.00559453	yes
XLOC_046361	TBRG4	7:45139698-45151646	NFH	IgG	OK	25.5986	2.60443	-3.29703	0.00035	0.0050588	yes
XLOC_011471	AL021546.6,COX6A1,GATC	12:120875892-120899389	NFH	IgG	OK	17.3157	1.99713	-3.11609	0.00255	0.0209764	yes
XLOC_040021	CTNNA1	5:137946655-138270723	NFH	IgG	OK	18.7546	2.23095	-3.07151	5e-05	0.00108125	yes
XLOC_033910	RPSA	3:39448179-39454033	NFH	IgG	OK	93.566	11.3226	-3.04678	0.0046	0.03103	yes
XLOC_010955	MARS	12:57853917-57914300	NFH	IgG	OK	13.1037	1.65094	-2.98861	5e-05	0.00108125	yes
XLOC_021643	GLOD4	17:660336-695749	NFH	IgG	OK	11.2509	1.43997	-2.96592	5e-05	0.00108125	yes
XLOC_014688	HIF1A,SNAPC1	14:62147758-62263146	NFH	IgG	OK	9.10121	1.21432	-2.90591	0.00085	0.00974337	yes
XLOC_047529	CCAR2	8:22462144-22526661	NFH	IgG	OK	7.52353	1.0558	-2.83308	0.00095	0.0105042	yes
XLOC_033665	EDEM1	3:5229226-5261642	NFH	IgG	OK	8.48527	1.29736	-2.70938	0.0085	0.0473181	yes
XLOC_019966	FAM192A	16:57186377-57220028	NFH	IgG	OK	7.34212	1.13813	-2.68953	5e-05	0.00108125	yes
XLOC_032827	MTMR3	22:30279143-30573064	NFH	IgG	OK	6.40038	1.01862	-2.65154	0.00415	0.0290397	yes
XLOC_009731	C2CD3	11:73723762-74035750	NFH	IgG	OK	6.58454	1.0734	-2.61689	5e-05	0.00108125	yes
XLOC_035201	RPL32	3:12837970-12913415	NFH	IgG	OK	110.632	18.2641	-2.59869	5e-05	0.00108125	yes
XLOC_014407	IRF9,RNF31,RP11-468E2.4	14:24612573-24636611	NFH	IgG	OK	6.60805	1.1735	-2.4934	5e-05	0.00108125	yes
XLOC_036947	OCIAD1	4:48807228-48863834	NFH	IgG	OK	10.5149	1.95427	-2.42773	5e-05	0.00108125	yes
XLOC_021156	KPNB1	17:45726841-45762871	NFH	IgG	OK	9.25298	1.72641	-2.42214	0.0016	0.0151831	yes
XLOC_051722	C9orf78	9:132589568-132644107	NFH	IgG	OK	9.07497	1.74434	-2.37921	0.00335	0.0251138	yes
XLOC_000517	RBBP4	1:33116742-33169197	NFH	IgG	OK	14.9647	2.89805	-2.36841	5e-05	0.00108125	yes
XLOC_050691	CCDC183,RABL6,RP11-216L13.17,TMEM141	9:139685806-139735639	NFH	IgG	OK	7.42368	1.43955	-2.36652	5e-05	0.00108125	yes
XLOC_039581	HMGCR	5:74615979-74657929	NFH	IgG	OK	11.2924	2.19735	-2.36152	0.00045	0.00610404	yes
XLOC_012721	ANAPC7,ARPC3	12:110810704-110888227	NFH	IgG	OK	9.51424	1.8731	-2.34466	0.00015	0.00267738	yes
XLOC_059270	MORF4L2	X:102930423-102946700	NFH	IgG	OK	8.41952	1.66553	-2.33775	0.00155	0.0148338	yes
XLOC_011787	YBX3	12:10851682-10875911	NFH	IgG	OK	6.68081	1.33351	-2.3248	0.0004	0.00559453	yes
XLOC_021490	SAP30BP	17:73584138-73704142	NFH	IgG	OK	12.8557	2.61094	-2.29977	0.0021	0.0183342	yes
XLOC_017813	ANP32A	15:69070873-69355083	NFH	IgG	OK	12.6308	2.61126	-2.27412	0.00045	0.00610404	yes
XLOC_021350	DCAF7	17:61627821-61671639	NFH	IgG	OK	9.73978	2.02206	-2.26806	0.00445	0.0303642	yes
XLOC_005612	HNRNPH3	10:70042416-70167051	NFH	IgG	OK	13.7255	3.07141	-2.15988	0.00185	0.0167768	yes
XLOC_031129	LIME1,RP4-583P15.14,RP4-583P15.15,SLC2A4RG,ZGPAT	20:62289162-62374858	NFH	IgG	OK	16.3519	3.71554	-2.13781	0.00035	0.0050588	yes
XLOC_028160	BZW1	2:201542955-201688569	NFH	IgG	OK	7.73812	1.77219	-2.12645	0.00555	0.0352797	yes
XLOC_008155	PPP6R3	11:68228185-68384179	NFH	IgG	OK	7.60799	1.75836	-2.11329	0.0007	0.00847309	yes
XLOC_008593	CD3E	11:118175259-118186890	NFH	IgG	OK	14.2079	3.33301	-2.09179	5e-05	0.00108125	yes
XLOC_003817	CSDE1,NRAS	1:115247089-115301297	NFH	IgG	OK	15.8958	3.7441	-2.08595	5e-05	0.00108125	yes
XLOC_001236	CHI3L2	1:111729795-111786062	NFH	IgG	OK	14.942	3.67136	-2.02498	0.0005	0.00659918	yes
XLOC_020164	WDR59	16:74907467-75144892	NFH	IgG	OK	9.55691	2.34924	-2.02435	0.00125	0.0127321	yes
XLOC_011301	HSP90B1	12:104235228-104359486	NFH	IgG	OK	13.0024	3.27048	-1.9912	0.00355	0.0259894	yes
XLOC_024485	TPM4	19:16177830-16213813	NFH	IgG	OK	13.9786	3.54319	-1.9801	0.0052	0.0337026	yes
XLOC_014687	PRKCH,RP11-47I22.3,RP11-47I22.4	14:61654276-62125414	NFH	IgG	OK	7.25764	1.86341	-1.96156	5e-05	0.00108125	yes
XLOC_011578	RAN	12:131356423-131362223	NFH	IgG	OK	25.4772	6.54574	-1.96058	5e-05	0.00108125	yes
XLOC_031176	RP4-734P14.4,SNRPB,ZNF343	20:2442279-2505348	NFH	IgG	OK	12.1718	3.20434	-1.92545	0.0005	0.00659918	yes
XLOC_002652	AL590822.1,C1orf86	1:1981908-2152177	NFH	IgG	OK	10.3932	2.77708	-1.904	0.0013	0.0130756	yes
XLOC_045606	SND1	7:127292211-127732661	NFH	IgG	OK	7.788	2.09858	-1.89184	0.0029	0.0228685	yes
XLOC_019449	USP7	16:8985932-9060847	NFH	IgG	OK	10.0896	2.75694	-1.87173	0.00795	0.0452418	yes
XLOC_004015	HIST2H2BE	1:149856009-149858232	NFH	IgG	OK	9.24502	2.53299	-1.86783	0.0002	0.00332692	yes
XLOC_023007	TYMS	18:596987-712676	NFH	IgG	OK	8.48142	2.34431	-1.85514	0.0081	0.0458402	yes
XLOC_009488	GANAB	11:62392297-62414104	NFH	IgG	OK	11.8354	3.28864	-1.84754	0.00435	0.0299545	yes
XLOC_050718	TUBB4B	9:140135664-140142222	NFH	IgG	OK	8.01297	2.38536	-1.74813	0.00415	0.0290397	yes
XLOC_034016	ARIH2	3:48955220-49060928	NFH	IgG	OK	9.80876	2.92858	-1.74387	0.0023	0.0195639	yes
XLOC_042296	SNRPC	6:34725182-34741571	NFH	IgG	OK	9.84332	2.94101	-1.74283	0.00485	0.032176	yes
XLOC_022966	DCXR	17:79993011-79995608	NFH	IgG	OK	8.44676	2.54511	-1.73067	0.00655	0.0395144	yes
XLOC_040392	HNRNPAB	5:177631507-177659792	NFH	IgG	OK	7.50669	2.29774	-1.70796	0.00225	0.0192992	yes
XLOC_021274	MSI2	17:55333211-55762046	NFH	IgG	OK	15.5133	4.81269	-1.68859	0.00445	0.0303642	yes
XLOC_021163	NFE2L1	17:46125690-46138890	NFH	IgG	OK	8.84541	2.77317	-1.67339	0.0027	0.0218271	yes
XLOC_050565	SET	9:131445702-131458679	NFH	IgG	OK	11.9378	3.7572	-1.6678	0.00155	0.0148338	yes
XLOC_040028	MATR3	5:138282408-138667360	NFH	IgG	OK	18.5247	5.93187	-1.64289	5e-05	0.00108125	yes
XLOC_033009	SREBF2	22:42227218-42303312	NFH	IgG	OK	7.39187	2.40872	-1.61767	0.0029	0.0228685	yes
XLOC_012746	RPL6	12:112842993-112947717	NFH	IgG	OK	68.69	22.3984	-1.61671	0.00215	0.0186982	yes
XLOC_025306	RPL28	19:55896712-55919145	NFH	IgG	OK	47.5826	15.6008	-1.60882	0.0011	0.0115819	yes
XLOC_001519	PSMB4	1:151372009-151374420	NFH	IgG	OK	9.3697	3.13364	-1.58016	0.00635	0.0387233	yes
XLOC_040761	HMGCS1	5:43287702-43313614	NFH	IgG	OK	18.2069	6.24057	-1.54474	0.00105	0.0112343	yes
XLOC_057388	MT-ND6	MT:14148-14742	NFH	IgG	OK	13184.3	4520.84	-1.54416	0.00135	0.0133516	yes
XLOC_038950	HMGB2	4:174252845-174256276	NFH	IgG	OK	11.9449	4.09652	-1.54393	0.0075	0.0433612	yes
XLOC_012883	UBC	12:125396149-125401914	NFH	IgG	OK	21.6059	7.44811	-1.53648	0.004	0.0283965	yes
XLOC_038394	HNRNPD	4:83273650-83305180	NFH	IgG	OK	31.3365	10.8758	-1.52673	0.00485	0.032176	yes
XLOC_012470	NAP1L1	12:76438669-76478813	NFH	IgG	OK	27.5288	9.65615	-1.51142	0.0002	0.00332692	yes
XLOC_043163	QKI	6:163835031-163999628	NFH	IgG	OK	17.1752	6.02724	-1.51075	0.00695	0.0410035	yes
XLOC_026676	TRAPPC12	2:3383445-3488865	NFH	IgG	OK	6.59673	2.33648	-1.49741	0.00375	0.0269966	yes
XLOC_020322	FANCA	16:89773541-89883217	NFH	IgG	OK	9.89565	3.50694	-1.49658	0.0042	0.0292259	yes
XLOC_043582	CLIC1,DDAH2	6:31694814-31707540	NFH	IgG	OK	14.7797	5.27818	-1.4855	0.0004	0.00559453	yes
XLOC_011880	LDHB	12:21788275-21928515	NFH	IgG	OK	24.9208	8.94514	-1.47818	0.0002	0.00332692	yes
XLOC_042423	HSP90AB1	6:44214823-44221620	NFH	IgG	OK	20.2399	7.36357	-1.45873	5e-05	0.00108125	yes
XLOC_049267	RPL30	8:98881067-99058697	NFH	IgG	OK	41.8825	15.2713	-1.45552	0.00055	0.00710075	yes
XLOC_033511	ST13	22:41220538-41253026	NFH	IgG	OK	10.8517	3.9606	-1.45413	0.00555	0.0352797	yes
XLOC_008077	MALAT1	11:65265155-65273940	NFH	IgG	OK	84.5754	30.9578	-1.44994	0.00085	0.00974337	yes
XLOC_024130	CNN2	19:1026297-1039068	NFH	IgG	OK	8.49813	3.14661	-1.43335	0.0067	0.0401393	yes
XLOC_038555	LEF1	4:108968700-109177992	NFH	IgG	OK	8.98992	3.34365	-1.42689	0.0044	0.0301879	yes
XLOC_025496	AES	19:3052907-3063105	NFH	IgG	OK	14.9912	5.60831	-1.41848	0.00345	0.0255568	yes
XLOC_000641	YBX1	1:43148097-43168020	NFH	IgG	OK	32.3532	12.122	-1.41628	5e-05	0.00108125	yes
XLOC_011850	ARHGDIB	12:15094950-15114662	NFH	IgG	OK	14.7692	5.54018	-1.41458	0.0027	0.0218271	yes
XLOC_004126	TPM3	1:154127783-154167124	NFH	IgG	OK	9.40156	3.5351	-1.41115	0.0043	0.0297377	yes
XLOC_015326	ACIN1	14:23527772-23569665	NFH	IgG	OK	11.3825	4.31994	-1.39774	0.0052	0.0337026	yes
XLOC_028968	C2orf61,CALM2,RP11-761B3.1	2:47126413-47403740	NFH	IgG	OK	18.2637	7.02396	-1.37862	0.00065	0.00797953	yes
XLOC_038397	HNRNPDL	4:83343716-83351534	NFH	IgG	OK	14.1436	5.47481	-1.36927	0.00025	0.00394838	yes
XLOC_010923	RPL41	12:56510369-56511727	NFH	IgG	OK	80.6554	31.723	-1.34624	0.00045	0.00610404	yes
XLOC_049078	RPL7	8:74202505-74268696	NFH	IgG	OK	52.5255	20.8679	-1.33173	0.0006	0.00753855	yes
XLOC_042043	HIST1H2BF	6:26199747-26200942	NFH	IgG	OK	9.25838	3.68438	-1.32934	0.00765	0.0439572	yes
XLOC_028453	PTMA	2:232571516-232578251	NFH	IgG	OK	133.13	53.3942	-1.31809	0.0013	0.0130756	yes
XLOC_009269	PSMC3	11:47440319-47447993	NFH	IgG	OK	7.6786	3.08211	-1.31693	0.0069	0.0408586	yes
XLOC_028318	IGFBP2	2:217497550-217529159	NFH	IgG	OK	15.0714	6.11776	-1.30073	0.00865	0.0478687	yes
XLOC_046190	HNRNPA2B1	7:26229546-26252976	NFH	IgG	OK	32.9258	13.3758	-1.2996	0.00125	0.0127321	yes
XLOC_059540	CDR1	X:139865329-139866824	NFH	IgG	OK	15.5029	6.4054	-1.27518	0.00135	0.0133516	yes
XLOC_013787	TPT1	13:45911007-45965872	NFH	IgG	OK	26.2835	10.9055	-1.26909	0.0062	0.0379733	yes
XLOC_002727	ENO1	1:8921060-8939953	NFH	IgG	OK	37.2149	15.6446	-1.25022	0.00295	0.0230047	yes
XLOC_015286	HNRNPC	14:21677294-21737653	NFH	IgG	OK	19.7069	8.32684	-1.24286	0.0023	0.0195639	yes
XLOC_005929	SCD	10:102106836-102124591	NFH	IgG	OK	7.51445	3.22325	-1.22115	0.0001	0.00191567	yes
XLOC_022067	KIAA0100,RP11-192H23.4,SGK494,SPAG5	17:26782769-26972472	NFH	IgG	OK	16.0608	6.9097	-1.21685	0.0038	0.0272867	yes
XLOC_024548	UBA52	19:18682539-18731849	NFH	IgG	OK	28.5205	12.7858	-1.15745	0.0091	0.0495542	yes
XLOC_010838	EIF4B	12:53399941-53458156	NFH	IgG	OK	8.33099	3.75103	-1.1512	0.00735	0.0427357	yes
XLOC_030398	NCL	2:232318241-232348352	NFH	IgG	OK	14.5031	6.59539	-1.13683	0.0031	0.0238437	yes
XLOC_025009	CALM3	19:46984052-47114050	NFH	IgG	OK	14.4534	6.58719	-1.13367	0.0019	0.0170243	yes
XLOC_028663	ODC1	2:10580093-10588630	NFH	IgG	OK	11.4177	5.22004	-1.12914	0.00365	0.0265487	yes
XLOC_001072	RPL5	1:93297581-93307481	NFH	IgG	OK	47.3796	21.9109	-1.11262	0.00345	0.0255568	yes
XLOC_042831	MARCKS	6:114178540-114184648	NFH	IgG	OK	9.13725	4.24861	-1.10477	0.0011	0.0115819	yes
XLOC_050855	RPS6	9:19375448-19380252	NFH	IgG	OK	61.1519	28.7991	-1.08637	0.00105	0.0112343	yes
XLOC_057452	TMSB4X	X:12993226-12995346	NFH	IgG	OK	126.912	60.1908	-1.07622	0.00105	0.0112343	yes
XLOC_012115	TUBA1B	12:49521564-49541652	NFH	IgG	OK	21.1008	10.0511	-1.06995	0.0045	0.0306125	yes
XLOC_057386	MT-TA,MT-TC,MT-TN,MT-TY	MT:5586-5891	NFH	IgG	OK	205.443	97.911	-1.06919	0.00335	0.0251138	yes
XLOC_042940	RPS12	6:133135579-133138703	NFH	IgG	OK	49.6347	23.8612	-1.05668	0.00675	0.0403314	yes
XLOC_006744	PSAP	10:73576054-73611126	NFH	IgG	OK	13.578	6.52911	-1.05631	0.0076	0.0437818	yes
XLOC_006927	FGFBP3	10:93666345-93669240	NFH	IgG	OK	8.63097	4.16956	-1.04963	0.0067	0.0401393	yes
XLOC_012296	NACA,PRIM1	12:57106211-57181574	NFH	IgG	OK	33.1376	16.545	-1.00208	0.0082	0.0461969	yes
XLOC_042308	RPL10A	6:35436184-35438562	NFH	IgG	OK	33.2936	16.9314	-0.975541	0.00695	0.0410035	yes
XLOC_010371	GAPDH	12:6643092-6665239	NFH	IgG	OK	60.2384	31.0844	-0.954493	0.0088	0.0483656	yes
XLOC_011253	RMST	12:97825430-97958813	NFH	IgG	OK	11.888	6.17114	-0.945891	0.00865	0.0478687	yes
XLOC_018909	GPR56	16:57644563-57698944	NFH	IgG	OK	3.62135	7.39152	1.02934	0.00075	0.00894353	yes
XLOC_012811	RNU4-2	12:120729565-120729706	NFH	IgG	OK	2626.78	5762.29	1.13335	0.0033	0.0249218	yes
XLOC_022853	FBF1,MRPL38,RP11-552F3.12	17:73893140-73937221	NFH	IgG	OK	2.20551	5.33645	1.27477	0.0081	0.0458402	yes
XLOC_008998	ST5	11:8703957-8932498	NFH	IgG	OK	2.22908	5.41174	1.27964	0.00055	0.00710075	yes
XLOC_012153	SLC11A2	12:51373183-51422349	NFH	IgG	OK	2.46964	6.19905	1.32775	0.0073	0.042555	yes
XLOC_031118	ARFGAP1	20:61904136-61921142	NFH	IgG	OK	3.60016	9.90421	1.45998	0.0017	0.0157727	yes
XLOC_000387	MTFR1L,RP1-317E23.6,SEPN1	1:26126666-26185903	NFH	IgG	OK	3.49204	9.79237	1.48759	0.0057	0.0358883	yes
XLOC_031440	NECAB3	20:32244892-32262269	NFH	IgG	OK	1.92651	5.56653	1.53079	0.0038	0.0272867	yes
XLOC_024751	FXYD1,FXYD7	19:35615416-35645204	NFH	IgG	OK	2.19229	6.53431	1.5756	0.0045	0.0306125	yes
XLOC_015341	AP1G2,JPH4	14:23980968-24048009	NFH	IgG	OK	2.20517	6.57523	1.57615	0.0035	0.0257744	yes
XLOC_048731	FBXO16,ZNF395	8:28203101-28347835	NFH	IgG	OK	1.95254	5.83027	1.57821	0.0066	0.0397307	yes
XLOC_012114	LMBR1L	12:49490918-49504683	NFH	IgG	OK	3.53278	11.1098	1.65296	0.00065	0.00797953	yes
XLOC_026655	-	19:27731953-27732373	NFH	IgG	OK	62.0201	201.451	1.69962	0.0008	0.00940021	yes
XLOC_019397	TRAP1	16:3661728-3767598	NFH	IgG	OK	2.46093	8.2935	1.75278	0.00325	0.0246934	yes
XLOC_014404	DCAF11,FITM1,RP11-468E2.6	14:24549315-24602058	NFH	IgG	OK	1.87492	6.50959	1.79574	0.0003	0.00456495	yes
XLOC_016543	BUB1B,PAK6,RP11-133K1.2	15:40453223-40569688	NFH	IgG	OK	2.26923	7.99935	1.81768	0.00155	0.0148338	yes
XLOC_007268	-	10:42392639-42392807	NFH	IgG	OK	388.155	1383.82	1.83396	0.0029	0.0228685	yes
XLOC_051395	PTCH1	9:98205261-98279339	NFH	IgG	OK	3.65439	13.1581	1.84825	0.0016	0.0151831	yes
XLOC_020331	-	16:46385802-46390274	NFH	IgG	OK	2.73602	9.85862	1.84931	0.0006	0.00753855	yes
XLOC_016926	CSK	15:75074397-75095715	NFH	IgG	OK	2.05763	7.45148	1.85654	0.0065	0.0393393	yes
XLOC_017692	ALDH1A2	15:58245621-58861151	NFH	IgG	OK	1.19825	4.44014	1.88967	0.00135	0.0133516	yes
XLOC_018650	FUS	16:31191430-31203127	NFH	IgG	OK	20.9583	78.3578	1.90256	0.00135	0.0133516	yes
XLOC_001644	LMNA	1:156052363-156109880	NFH	IgG	OK	2.17951	8.29577	1.92837	0.00405	0.0286249	yes
XLOC_019489	LITAF	16:11641852-11730237	NFH	IgG	OK	2.69723	10.7415	1.99365	0.00045	0.00610404	yes
XLOC_007274	-	10:42596807-42597203	NFH	IgG	OK	74.5	299.733	2.00836	5e-05	0.00108125	yes
XLOC_022996	-	17:22252610-22253753	NFH	IgG	OK	5.1673	21.1598	2.03385	0.00555	0.0352797	yes
XLOC_044600	-	6:58776206-58779872	NFH	IgG	OK	21.6723	88.8827	2.03605	5e-05	0.00108125	yes
XLOC_007309	RPLP2	11:799178-812880	NFH	IgG	OK	54.9796	228.141	2.05296	5e-05	0.00108125	yes
XLOC_021484	KIAA0195	17:73437239-73496171	NFH	IgG	OK	3.41489	14.2177	2.05778	0.00035	0.0050588	yes
XLOC_018439	C16orf45,MPV17L,RP11-1021N1.1	16:15489610-15737023	NFH	IgG	OK	1.27639	5.70627	2.16048	0.0068	0.040544	yes
XLOC_047307	-	7:61970087-61970604	NFH	IgG	OK	22.0913	98.9688	2.1635	0.0009	0.0101714	yes
XLOC_007276	-	10:42599554-42600574	NFH	IgG	OK	24.6309	111.374	2.17687	5e-05	0.00108125	yes
XLOC_019597	NPIPB3	16:21413557-21531765	NFH	IgG	OK	3.07054	14.1568	2.20493	0.0004	0.00559453	yes
XLOC_045822	ZYX	7:143078172-143220542	NFH	IgG	OK	1.47458	6.82815	2.2112	0.0067	0.0401393	yes
XLOC_002870	EMC1	1:19536994-19586622	NFH	IgG	OK	1.48632	6.93543	2.22224	0.0088	0.0483656	yes
XLOC_014725	FUT8	14:65877309-66210839	NFH	IgG	OK	1.4644	6.88077	2.23226	0.0054	0.0346592	yes
XLOC_009066	PLEKHA7	11:16799841-17074583	NFH	IgG	OK	1.31551	6.19708	2.23596	0.0058	0.036254	yes
XLOC_020332	-	16:46390697-46397012	NFH	IgG	OK	3.55793	17.0317	2.25911	5e-05	0.00108125	yes
XLOC_005103	-	1:121484053-121485436	NFH	IgG	OK	135.585	651.824	2.26529	5e-05	0.00108125	yes
XLOC_007262	-	10:42384905-42385731	NFH	IgG	OK	26.6642	128.803	2.27218	5e-05	0.00108125	yes
XLOC_045395	ZNF789	7:99070463-99101273	NFH	IgG	OK	1.82863	8.87495	2.27897	0.00375	0.0269966	yes
XLOC_007269	-	10:42395807-42396249	NFH	IgG	OK	23.868	122.295	2.35721	0.001	0.0108752	yes
XLOC_020979	ERBB2	17:37827374-37887040	NFH	IgG	OK	1.26356	6.60073	2.38513	0.00205	0.0180096	yes
XLOC_049177	RMDN1	8:87345502-87777251	NFH	IgG	OK	1.02511	5.41996	2.4025	0.0014	0.0137493	yes
XLOC_024613	CTD-2561J22.3,ZNF429,ZNF493	19:21579920-21752039	NFH	IgG	OK	1.40794	7.49932	2.41318	0.0018	0.0164829	yes
XLOC_016915	ISLR2	15:74392651-74430881	NFH	IgG	OK	1.15137	6.16389	2.42049	0.00235	0.0198392	yes
XLOC_049211	RUNX1T1	8:92967202-93115514	NFH	IgG	OK	2.12513	11.3805	2.42094	5e-05	0.00108125	yes
XLOC_007264	-	10:42387669-42388147	NFH	IgG	OK	10.1263	54.7454	2.43464	0.00785	0.0448315	yes
XLOC_010302	-	11:51579589-51579695	NFH	IgG	OK	3832.67	21040.8	2.45677	0.00425	0.0295008	yes
XLOC_047306	-	7:61968568-61969959	NFH	IgG	OK	36.631	201.165	2.45724	5e-05	0.00108125	yes
XLOC_007272	-	10:42527969-42528104	NFH	IgG	OK	472.426	2747.16	2.53978	0.0077	0.0441993	yes
XLOC_000660	ST3GAL3	1:44115826-44396831	NFH	IgG	OK	1.68467	9.85705	2.54869	5e-05	0.00108125	yes
XLOC_020272	MTHFSD	16:86563781-86588841	NFH	IgG	OK	0.98069	5.80491	2.56541	0.0003	0.00456495	yes
XLOC_048347	DENND3	8:142127376-142205907	NFH	IgG	OK	2.10424	12.5429	2.5755	0.00145	0.0141171	yes
XLOC_002629	ACAP3	1:1227755-1260071	NFH	IgG	OK	2.98196	17.9879	2.59269	0.0066	0.0397307	yes
XLOC_033187	TRMT2A	22:20067754-20114878	NFH	IgG	OK	0.887974	5.43392	2.6134	5e-05	0.00108125	yes
XLOC_007469	RPL27A	11:8703957-8932498	NFH	IgG	OK	23.8005	147.853	2.6351	5e-05	0.00108125	yes
XLOC_011523	DDX55	12:124086623-124118313	NFH	IgG	OK	1.0061	6.45196	2.68096	0.0008	0.00940021	yes
XLOC_020239	TAF1C	16:84178864-84220669	NFH	IgG	OK	1.58877	10.5047	2.72504	0.0002	0.00332692	yes
XLOC_036454	IGF2BP2	3:185361369-185542876	NFH	IgG	OK	1.78809	12.4036	2.79426	0.0034	0.0253703	yes
XLOC_008825	TOLLIP	11:1295600-1330884	NFH	IgG	OK	0.858121	6.00267	2.80635	0.0005	0.00659918	yes
XLOC_007263	-	10:42386843-42387499	NFH	IgG	OK	10.0751	71.0098	2.81723	0.00065	0.00797953	yes
XLOC_025673	DOCK6	19:11309970-11373157	NFH	IgG	OK	0.68917	4.98904	2.85583	0.0008	0.00940021	yes
XLOC_046053	DAGLB,KDELR2	7:6448756-6524873	NFH	IgG	OK	0.947214	7.03591	2.89298	0.0017	0.0157727	yes
XLOC_020333	-	16:46403262-46404812	NFH	IgG	OK	2.16932	16.5373	2.93041	0.0039	0.0278094	yes
XLOC_007271	-	10:42400188-42400742	NFH	IgG	OK	17.8888	142.418	2.993	5e-05	0.00108125	yes
XLOC_018511	POLR3E	16:22308729-22346424	NFH	IgG	OK	0.915838	7.2986	2.99446	5e-05	0.00108125	yes
XLOC_020305	CBFA2T3	16:88941265-89043612	NFH	IgG	OK	0.774328	6.49095	3.06741	0.0009	0.0101714	yes
XLOC_027548	LIMS1	2:109150822-109303702	NFH	IgG	OK	0.91887	7.93185	3.10972	0.00035	0.0050588	yes
XLOC_034118	SLMAP	3:57741176-57914895	NFH	IgG	OK	0.977982	8.80818	3.17096	5e-05	0.00108125	yes
XLOC_033825	RBMS3	3:29305684-30051886	NFH	IgG	OK	0.55735	5.04087	3.17702	0.0067	0.0401393	yes
XLOC_058562	IL9R	X:155227245-155257848	NFH	IgG	OK	0.557777	5.88464	3.39919	5e-05	0.00108125	yes
XLOC_048930	ATP6V1H	8:54628116-54756118	NFH	IgG	OK	1.10454	12.2999	3.47713	5e-05	0.00108125	yes
XLOC_035672	FOXP1	3:71003843-71633140	NFH	IgG	OK	0.833019	10.7784	3.69366	0.001	0.0108752	yes
XLOC_006460	NRP1	10:33466419-33625190	NFH	IgG	OK	0.700947	9.58006	3.77266	5e-05	0.00108125	yes
XLOC_017922	PEAK1	15:77400470-77712488	NFH	IgG	OK	0.38599	5.47152	3.8253	0.0044	0.0301879	yes
XLOC_029557	ZC3H8	2:112969101-113012713	NFH	IgG	OK	0.746175	10.9336	3.87311	0.0027	0.0218271	yes
XLOC_000163	TARDBP	1:11072413-11085796	NFH	IgG	OK	20.2937	300.003	3.88588	5e-05	0.00108125	yes
XLOC_048272	NSMCE2	8:126036501-126379362	NFH	IgG	OK	0.560678	8.7096	3.95736	5e-05	0.00108125	yes
XLOC_031430	COMMD7	20:31290492-31331803	NFH	IgG	OK	0.440131	7.2194	4.03587	0.0049	0.032374	yes
XLOC_042371	MDFI	6:41604619-41621984	NFH	IgG	OK	0.550069	9.70946	4.14171	5e-05	0.00108125	yes
XLOC_002256	PROX1	1:213991093-214214595	NFH	IgG	OK	0.599396	11.3518	4.24327	0.00065	0.00797953	yes
XLOC_012679	MTERFD3	12:107349496-107380944	NFH	IgG	OK	0.213152	4.55944	4.4189	0.002	0.0176669	yes
XLOC_009910	TAF1D	11:93394804-93547861	NFH	IgG	OK	27.8704	667.561	4.58209	0.0015	0.0144537	yes
XLOC_017796	RPL4	15:66790354-66858317	NFH	IgG	OK	118.341	3257.66	4.78281	5e-05	0.00108125	yes
XLOC_051811	SNHG7	9:139607021-139622636	NFH	IgG	OK	1.5118	462.007	8.25551	5e-05	0.00108125	yes
XLOC_046359	SNHG15	7:45022621-45026560	NFH	IgG	OK	0.803584	250.927	8.2866	0.0042	0.0292259	yes
XLOC_050896	CDKN2B	9:21802541-22121096	NFH	IgG	OK	0.0509877	42.5797	9.7058	0.00355	0.0259894	yes
XLOC_058017	ZNF711	X:84498996-84528368	NFH	IgG	OK	1.81838	11846.9	12.6696	5e-05	0.00108125	yes
XLOC_016257	-	14:28652041-28652408	NFH	IgG	OK	0	37.846	inf	5e-05	0.00108125	yes
XLOC_017465	RP11-624L4.1	15:39157522-39719396	NFH	IgG	OK	0	5.73974	inf	5e-05	0.00108125	yes
XLOC_025919	RPL34P34	19:22551400-22551754	NFH	IgG	OK	0	5.45989	inf	0.00295	0.0230047	yes
XLOC_027595	CHCHD5	2:113341816-113372008	NFH	IgG	OK	0	5.78644	inf	5e-05	0.00108125	yes
XLOC_036152	ZIC4	3:147103832-147228080	NFH	IgG	OK	0	4.70997	inf	5e-05	0.00108125	yes
XLOC_041823	-	5:6559132-6559475	NFH	IgG	OK	0	43.0412	inf	5e-05	0.00108125	yes
XLOC_049847	RN7SKP114	9:34049963-34050242	NFH	IgG	OK	0	20.3005	inf	0.00295	0.0230047	yes
XLOC_011891	RP11-444D3.1	12:24366189-24715524	NFH	IgG	OK	13.1196	0	#NAME?	5e-05	0.00108125	yes
XLOC_016828	RNU5B-1	15:65597014-65597130	NFH	IgG	OK	760.537	0	#NAME?	0.00335	0.0251138	yes
XLOC_017415	RP11-632K20.7	15:32812048-32879814	NFH	IgG	OK	15.4431	0	#NAME?	0.0001	0.00191567	yes
XLOC_037415	SNHG8	4:119199863-119200978	NFH	IgG	OK	135.271	0	#NAME?	5e-05	0.00108125	yes

## Sheet: Common for Aβ
Dataset EV 3. Coding transcripts common to the native RNA-IP experiments and the renatured samples for Aβ.
Transcript
ACIN1
ACSF3
ACTB
ACTR2
ADH5
AK2
ANP32A
ANP32B
ARGLU1
ARHGDIB
ARHGEF7
ARPC2
ATP9B
B2M
BCL11B
BCLAF1
BRD8
BTF3
C9orf78
CALCOCO2
CALM3
CANX
CAPNS1
CAPRIN1
CARHSP1
CCAR2
CCND3
CCT4
CD3E
CD3G
CD7
CEP63
CERS5
CHAF1A
CHI3L2
CIZ1
CLPTM1
CLTA
CNN2
CTNNA1
DCAF7
DHCR24
DNAJA1
DPYSL2
DTX1
EEF1A1
EIF1
EIF4B
ELAC2
EPB41
EWSR1
FKBP8
FTH1
FUBP1
GAPDH
GLG1
GNAS
H2AFX
HIST1H1C
HIST1H1E
HIST1H2BD
HIST1H4E
HMGB2
HMGCR
HNRNPA0
HNRNPA2B1
HNRNPAB
HNRNPD
HNRNPDL
HNRNPK
HNRNPR
HNRNPU
HSP90AB1
HSPD1
IDH2
IGFBP2
ITM2C
KHDRBS1
KPNB1
LCK
LCP1
LDHB
MAPRE1
MARCKSL1
MAT2A
MATR3
MBD1
MCL1
MORF4L2
MSL1
MYBL2
NADK
NAP1L1
NFE2L1
NGFRAP1
NUCB2
OCIAD1
PAICS
PCBP1
PCM1
PDCD6IP
PFN1
PGK1
PKM
POLD2
POLR2B
POLR2G
PPIA
PRKDC
PRMT2
PSMA3
PTMA
RAC1
RAN
RBBP4
RPL19
RPL29
RPL32
RPL37A
RPL6
RPL7
RPLP0
RPS14
RPS15
RPS19
RPS24
RPS4X
RPS6
RPS9
RRM1
RTN3
RTN4
RUNX1
SAP18
SARS
SASH3
SCD
SET
SFPQ
SMAD2
SMARCB1
SND1
SNRPC
SOD1
SON
SOX4
SPTBN1
SRSF6
SRSF9
STMN1
STT3B
SUMO1
TAF10
TAGLN2
TBCA
TBL1XR1
TCF12
TCF7
TMED4
TMSB4X
TNRC18
TOX4
TPM3
TPM4
TPT1
TSN
TUBA1B
TUBB
UBA52
UBB
UQCRB
UQCRH
USP10
USP11
USP34
YBX1
YBX3
YY1
ZAP70
ZFP36L2

## Sheet: Common for NF-H
Dataset EV 3. Coding transcripts common to the native RNA-IP experiments and the renatured samples for NF-H.
Transcript
CD3E
HMGB2
HMGCR
HNRNPA2B1
HNRNPD
HNRNPDL
HSP90AB1
KPNB1
MATR3
MORF4L2
NFE2L1
OCIAD1
PPP6R3
RAN
RBBP4
RPL6
RPL7
RPS6
SET
SNRPC
TMSB4X
TPM3
USP7
YBX1
YBX3
