# Supplementary material for: Enzymatic degradation of RNA causes widespread protein aggregation in cell and tissue lysates
Source: EMBO Rep. 2020 Sep 18;21(10):e49585. doi: 10.15252/embr.201949585 (PMC7534620; doi:10.15252/embr.201949585)
Supplement: Supplementary file 7 — Movie EV1 [file EMBR-21-e49585-s007.zip]

Archive with 2 entries (2 files):
- Movie EV1.mpg
- Aarum Ledgend Movie EV1.docx
